# Supplementary material for: 9-(2,3-Dichloro­phen­yl)-4a-hydr­oxy-3,3,6,6-tetra­methyl-4,4a,5,6,9,9a-hexa­hydro-3H-xanthene-1,8(2H,7H)-dione
Source: Acta Crystallogr Sect E Struct Rep Online. 2008 Jan 25;64(Pt 2):o519. doi: 10.1107/S1600536808002183 (PMC2960184; doi:10.1107/S1600536808002183)
Supplement: Supplementary file 1 [file e-64-0o519-sup1.cif]

##############################################################################
###                                                                        ###
###        Electronic paper (Acta Crystallographica Section E)             ###
###                                                                        ###
##############################################################################
#                                                                            #
# This CIF contains the data in a paper accepted for publication in Acta     #
# Crystallographica Section E. It conforms to the requirements of Notes      #
# for Authors for Section E, and has been peer reviewed under the auspices   #
# of the IUCr Commission on Journals.                                        #
#                                                                            #
# Full details of the Crystallographic Information File format               #
# are given in the paper "The Crystallographic Information File (CIF):       #
# a New Standard Archive File for Crystallography" by S. R. Hall, F. H.      #
# Allen and I. D. Brown [Acta Cryst. (1991), A47, 655-685].                  #
#                                                                            #
# The current version of the core CIF dictionary is obtainable from          #
# ftp://ftp.iucr.org/pub/cif_core.dic. The current version number is 2.1.    #
#                                                                            #
# Software is freely available for graphical display of the structure(s) in  #
# this CIF.  For information consult the CIF home page http://www.iucr.org/  #
# cif/home.html                                                              #
#                                                                            #
##############################################################################
                                             
data_I
_audit_creation_method     SHELXL-97
_chemical_name_systematic
;
9-(2,3-Dichlorophenyl)-4a-hydroxy-3,3,6,6-tetramethyl-4,4a,5,6,9,9a-hexahydro-\
3<i>H</i>-xanthene-1,8(2<i>H</i>,7<i>H</i>)-dione
;
_chemical_name_common     ?
_chemical_formula_moiety     'C23 H26 Cl2 O4'
_chemical_formula_sum     'C23 H26 Cl2 O4'
_chemical_formula_iupac     'C23 H26 Cl2 O4'
_chemical_formula_weight     437.34
_chemical_melting_point     ?
_symmetry_cell_setting     'monoclinic'
_symmetry_space_group_name_H-M     'P 21/a'
_symmetry_space_group_name_Hall     '-P 2yab'
loop_
    _symmetry_equiv_pos_as_xyz
    'x, y, z'
    '-x+1/2, y+1/2, -z'
    '-x, -y, -z'
    'x-1/2, -y-1/2, z'
_cell_length_a     11.9581(17)
_cell_length_b     15.165(2)
_cell_length_c     12.3953(18)
_cell_angle_alpha     90.00
_cell_angle_beta     105.357(13)
_cell_angle_gamma     90.00
_cell_volume     2167.5(5)
_cell_formula_units_Z     4
_cell_measurement_reflns_used     13922
_cell_measurement_theta_min     3.25
_cell_measurement_theta_max     25.5
_cell_measurement_temperature     290(2)
_exptl_crystal_description     'block shape'
_exptl_crystal_colour     'colorless'
_exptl_crystal_size_max     0.22
_exptl_crystal_size_mid     0.10
_exptl_crystal_size_min     0.09
_exptl_crystal_density_diffrn     1.340
_exptl_crystal_density_meas     ?
_exptl_crystal_density_method     'not measured'
_exptl_crystal_F_000     920
_exptl_absorpt_coefficient_mu     0.326
_exptl_absorpt_correction_type     'numerical'
_exptl_absorpt_process_details     '(X-RED; Stoe & Cie, 1997)'
_exptl_absorpt_correction_T_min     0.9299
_exptl_absorpt_correction_T_max     0.9693
_exptl_special_details
;
 ?
;
_diffrn_ambient_temperature     290(2)
_diffrn_radiation_type     MoK\a
_diffrn_radiation_wavelength     0.71073
_diffrn_radiation_source     'fine-focus sealed tube'
_diffrn_radiation_monochromator     graphite
_diffrn_measurement_device_type     'Stoe IPDS'
_diffrn_measurement_method     '\f oscillation'
_diffrn_detector_area_resol_mean     ?
_diffrn_reflns_number     13922
_diffrn_reflns_av_R_equivalents     0.0701
_diffrn_reflns_av_sigmaI/netI     0.1740
_diffrn_reflns_theta_min     3.74
_diffrn_reflns_theta_max     25.49
_diffrn_reflns_theta_full     25.49
_diffrn_measured_fraction_theta_max     0.995
_diffrn_measured_fraction_theta_full     0.995
_diffrn_reflns_limit_h_min     -14
_diffrn_reflns_limit_h_max     12
_diffrn_reflns_limit_k_min     -17
_diffrn_reflns_limit_k_max     18
_diffrn_reflns_limit_l_min     -15
_diffrn_reflns_limit_l_max     15
_diffrn_standards_number     0
_diffrn_standards_interval_count     .
_diffrn_standards_interval_time     .
_diffrn_standards_decay_%     .
_refine_special_details
;
 Refinement of F^2^ against ALL reflections.  The weighted R-factor wR and
 goodness of fit S are based on F^2^, conventional R-factors R are based
 on F, with F set to zero for negative F^2^. The threshold expression of
 F^2^ > 2sigma(F^2^) is used only for calculating R-factors(gt) etc. and is
 not relevant to the choice of reflections for refinement.  R-factors based
 on F^2^ are statistically about twice as large as those based on F, and R-
 factors based on ALL data will be even larger.
;
_reflns_number_total     4012
_reflns_number_gt     1511
_reflns_threshold_expression     I>2\s(I)
_refine_ls_structure_factor_coef     Fsqd
_refine_ls_matrix_type     full
_refine_ls_R_factor_all     0.1375
_refine_ls_R_factor_gt     0.0596
_refine_ls_wR_factor_gt     0.1472
_refine_ls_wR_factor_ref     0.1619
_refine_ls_goodness_of_fit_ref     0.851
_refine_ls_restrained_S_all     0.851
_refine_ls_number_reflns     4012
_refine_ls_number_parameters     246
_refine_ls_number_restraints     0
_refine_ls_hydrogen_treatment     mixed
_refine_ls_weighting_scheme     calc
_refine_ls_weighting_details
                   'calc w=1/[\s^2^(Fo^2^)+(0.08P)^2^] where P=(Fo^2^+2Fc^2^)/3'
_atom_sites_solution_hydrogens     geom
_atom_sites_solution_primary     direct
_atom_sites_solution_secondary     difmap
_refine_ls_shift/su_max     0.000
_refine_ls_shift/su_mean     0.000
_refine_diff_density_max     0.731
_refine_diff_density_min     -0.830
_refine_ls_extinction_method     'SHELXL97 (Sheldrick, 2008)'
_refine_ls_extinction_coef     0.0056(13)
_refine_ls_extinction_expression
                                  'Fc^*^=kFc[1+0.001xFc^2^\l^3^/sin(2\q)]^-1/4^'
loop_
    _atom_type_symbol
    _atom_type_description
    _atom_type_scat_dispersion_real
    _atom_type_scat_dispersion_imag
    _atom_type_scat_source
    'C' 'C' 0.0033 0.0016
                         'International Tables Vol C Tables 4.2.6.8 and 6.1.1.4'
    'H' 'H' 0.0000 0.0000
                         'International Tables Vol C Tables 4.2.6.8 and 6.1.1.4'
    'Cl' 'Cl' 0.1484 0.1585
                         'International Tables Vol C Tables 4.2.6.8 and 6.1.1.4'
    'O' 'O' 0.0106 0.0060
                         'International Tables Vol C Tables 4.2.6.8 and 6.1.1.4'
_computing_data_collection     'IPDS Software (Stoe & Cie, 1997)'
_computing_cell_refinement     'IPDS Software (Stoe & Cie, 1997)'
_computing_data_reduction     'IPDS Software (Stoe & Cie, 1997)'
_computing_structure_solution     'SHELXS97 (Sheldrick, 2008)'
_computing_structure_refinement     'SHELXL97 (Sheldrick, 2008)'
_computing_molecular_graphics     'DIAMOND (Brandenburg, 2001)'
_computing_publication_material     'PLATON (Spek, 2003)'
loop_
    _atom_site_type_symbol
    _atom_site_label
    _atom_site_fract_x
    _atom_site_fract_y
    _atom_site_fract_z
    _atom_site_U_iso_or_equiv
    _atom_site_adp_type
    _atom_site_calc_flag
    _atom_site_refinement_flags
    _atom_site_occupancy
    _atom_site_disorder_assembly
    _atom_site_disorder_group
    Cl Cl1 0.74989(9) 0.77065(8) -0.11681(10) 0.0535(4) Uani d . 1 . .
    Cl Cl2 0.80090(12) 0.65780(9) -0.30989(10) 0.0694(5) Uani d . 1 . .
    O O1 1.1085(2) 0.84256(18) 0.2731(2) 0.0445(8) Uani d . 1 . .
    O O2 1.1313(2) 0.8477(2) 0.0944(3) 0.0469(9) Uani d . 1 . .
    H H22 1.197(4) 0.851(3) 0.130(4) 0.056 Uiso d . 1 . .
    O O3 0.8621(3) 0.59442(19) 0.2062(3) 0.0532(9) Uani d . 1 . .
    O O4 0.7952(3) 0.8634(2) 0.2112(3) 0.0571(9) Uani d . 1 . .
    C C1 0.9390(3) 0.8517(3) 0.1106(3) 0.0315(10) Uani d . 1 . .
    H H1 0.9188 0.8699 0.0319 0.038 Uiso calc R 1 . .
    C C2 0.9459(3) 0.7008(3) 0.0160(4) 0.0337(11) Uani d . 1 . .
    C C3 0.9198(3) 0.7533(3) 0.1118(3) 0.0365(11) Uani d . 1 . .
    H H3 0.8371 0.7449 0.1056 0.044 Uiso calc R 1 . .
    C C4 0.8591(4) 0.9029(3) 0.1672(4) 0.0398(11) Uani d . 1 . .
    C C5 1.0648(3) 0.8800(3) 0.1620(4) 0.0347(11) Uani d . 1 . .
    C C6 1.0712(4) 0.7622(3) 0.2944(4) 0.0415(11) Uani d . 1 . .
    C C7 1.0802(3) 0.9788(3) 0.1793(3) 0.0367(11) Uani d . 1 . .
    H H7A 1.0751 1.0057 0.1071 0.044 Uiso calc R 1 . .
    H H7B 1.1580 0.9894 0.2259 0.044 Uiso calc R 1 . .
    C C8 0.8930(4) 0.6534(3) -0.1764(4) 0.0487(13) Uani d . 1 . .
    C C9 0.8717(4) 0.7044(3) -0.0908(4) 0.0370(11) Uani d . 1 . .
    C C10 0.8714(4) 0.9994(3) 0.1684(4) 0.0447(12) Uani d . 1 . .
    H H10A 0.8157 1.0256 0.2034 0.054 Uiso calc R 1 . .
    H H10B 0.8549 1.0211 0.0922 0.054 Uiso calc R 1 . .
    C C11 1.0414(4) 0.6451(3) 0.0339(4) 0.0473(12) Uani d . 1 . .
    H H11 1.0932 0.6423 0.1045 0.057 Uiso calc R 1 . .
    C C12 0.9942(4) 1.0271(3) 0.2326(4) 0.0397(11) Uani d . 1 . .
    C C13 0.9474(4) 0.6348(3) 0.2614(4) 0.0507(13) Uani d . 1 . .
    C C14 0.9840(4) 0.7182(3) 0.2255(4) 0.0408(11) Uani d . 1 . .
    C C15 1.0604(4) 0.5943(3) -0.0507(5) 0.0589(14) Uani d . 1 . .
    H H15 1.1234 0.5560 -0.0362 0.071 Uiso calc R 1 . .
    C C16 1.1378(5) 0.7305(4) 0.4066(5) 0.0905(10) Uani d . 1 . .
    H H16A 1.2129 0.7097 0.4012 0.109 Uiso calc R 1 . .
    H H16B 1.1513 0.7801 0.4578 0.109 Uiso calc R 1 . .
    C C17 1.0136(4) 1.0051(3) 0.3568(4) 0.0621(15) Uani d . 1 . .
    H H17A 0.9625 1.0401 0.3874 0.093 Uiso calc R 1 . .
    H H17B 1.0926 1.0176 0.3961 0.093 Uiso calc R 1 . .
    H H17C 0.9978 0.9437 0.3648 0.093 Uiso calc R 1 . .
    C C18 0.9873(5) 0.5992(3) -0.1572(5) 0.0559(14) Uani d . 1 . .
    H H18 1.0021 0.5661 -0.2151 0.067 Uiso calc R 1 . .
    C C19 1.0103(4) 1.1263(3) 0.2207(4) 0.0597(14) Uani d . 1 . .
    H H19A 0.9918 1.1416 0.1428 0.090 Uiso calc R 1 . .
    H H19B 1.0893 1.1419 0.2559 0.090 Uiso calc R 1 . .
    H H19C 0.9598 1.1576 0.2559 0.090 Uiso calc R 1 . .
    C C20 1.0817(5) 0.6589(4) 0.4551(5) 0.0905(10) Uani d . 1 . .
    C C21 1.0208(5) 0.5970(4) 0.3675(4) 0.0905(10) Uani d . 1 . .
    H H21A 0.9719 0.5596 0.3993 0.109 Uiso calc R 1 . .
    H H21B 1.0785 0.5593 0.3489 0.109 Uiso calc R 1 . .
    C C22 1.1532(5) 0.6224(4) 0.5598(5) 0.0905(10) Uani d . 1 . .
    H H22A 1.2121 0.5851 0.5443 0.136 Uiso calc R 1 . .
    H H22B 1.1055 0.5884 0.5955 0.136 Uiso calc R 1 . .
    H H22C 1.1891 0.6696 0.6083 0.136 Uiso calc R 1 . .
    C C23 0.9799(5) 0.7069(4) 0.4916(5) 0.0905(10) Uani d . 1 . .
    H H23A 0.9306 0.6636 0.5120 0.136 Uiso calc R 1 . .
    H H23B 0.9354 0.7416 0.4303 0.136 Uiso calc R 1 . .
    H H23C 1.0119 0.7446 0.5544 0.136 Uiso calc R 1 . .
loop_
    _atom_site_aniso_label
    _atom_site_aniso_U_11
    _atom_site_aniso_U_22
    _atom_site_aniso_U_33
    _atom_site_aniso_U_12
    _atom_site_aniso_U_13
    _atom_site_aniso_U_23
    Cl1 0.0437(7) 0.0653(9) 0.0458(8) 0.0066(6) 0.0019(6) -0.0049(6)
    Cl2 0.0873(10) 0.0793(10) 0.0415(8) -0.0153(8) 0.0171(7) -0.0107(7)
    O1 0.0449(18) 0.0365(19) 0.045(2) -0.0107(15) -0.0013(15) 0.0099(15)
    O2 0.0329(18) 0.050(2) 0.058(2) 0.0001(17) 0.0121(16) -0.0025(17)
    O3 0.049(2) 0.0415(19) 0.063(2) -0.0143(16) 0.0030(17) 0.0017(16)
    O4 0.044(2) 0.063(2) 0.070(2) -0.0123(17) 0.0261(18) -0.0110(18)
    C1 0.030(2) 0.030(3) 0.031(2) -0.002(2) 0.0023(19) 0.001(2)
    C2 0.030(2) 0.031(3) 0.041(3) -0.006(2) 0.010(2) -0.005(2)
    C3 0.026(2) 0.040(3) 0.043(3) -0.006(2) 0.006(2) -0.001(2)
    C4 0.032(3) 0.045(3) 0.039(3) -0.003(2) 0.003(2) -0.006(2)
    C5 0.030(3) 0.042(3) 0.033(3) -0.001(2) 0.012(2) 0.001(2)
    C6 0.035(3) 0.040(3) 0.044(3) -0.004(2) 0.001(2) 0.008(2)
    C7 0.036(3) 0.035(3) 0.037(3) -0.003(2) 0.007(2) 0.006(2)
    C8 0.055(3) 0.050(3) 0.042(3) -0.020(3) 0.016(3) -0.005(3)
    C9 0.039(3) 0.030(3) 0.043(3) -0.006(2) 0.012(2) -0.004(2)
    C10 0.040(3) 0.047(3) 0.048(3) 0.007(2) 0.014(2) -0.010(2)
    C11 0.038(3) 0.045(3) 0.061(3) -0.001(2) 0.015(2) -0.005(3)
    C12 0.044(3) 0.035(3) 0.041(3) -0.003(2) 0.014(2) -0.005(2)
    C13 0.051(3) 0.038(3) 0.056(3) -0.011(3) 0.002(3) 0.007(2)
    C14 0.037(3) 0.041(3) 0.039(3) -0.008(2) 0.002(2) 0.003(2)
    C15 0.052(3) 0.043(3) 0.088(5) 0.008(2) 0.029(3) -0.001(3)
    C16 0.098(2) 0.086(2) 0.0683(19) -0.0274(16) -0.0119(15) 0.0250(15)
    C17 0.068(3) 0.074(4) 0.046(3) -0.017(3) 0.019(3) -0.012(3)
    C18 0.067(4) 0.047(3) 0.061(4) -0.002(3) 0.029(3) -0.013(3)
    C19 0.071(4) 0.045(3) 0.067(4) -0.002(3) 0.026(3) -0.012(3)
    C20 0.098(2) 0.086(2) 0.0683(19) -0.0274(16) -0.0119(15) 0.0250(15)
    C21 0.098(2) 0.086(2) 0.0683(19) -0.0274(16) -0.0119(15) 0.0250(15)
    C22 0.098(2) 0.086(2) 0.0683(19) -0.0274(16) -0.0119(15) 0.0250(15)
    C23 0.098(2) 0.086(2) 0.0683(19) -0.0274(16) -0.0119(15) 0.0250(15)
_geom_special_details
;
 All esds (except the esd in the dihedral angle between two l.s. planes)
 are estimated using the full covariance matrix.  The cell esds are taken
 into account individually in the estimation of esds in distances, angles
 and torsion angles; correlations between esds in cell parameters are only
 used when they are defined by crystal symmetry.  An approximate (isotropic)
 treatment of cell esds is used for estimating esds involving l.s. planes.
;
loop_
    _geom_bond_atom_site_label_1
    _geom_bond_atom_site_label_2
    _geom_bond_site_symmetry_2
    _geom_bond_distance
    _geom_bond_publ_flag
    Cl1 C9 . 1.728(4) yes
    Cl2 C8 . 1.729(5) yes
    O1 C6 . 1.347(5) yes
    O1 C5 . 1.453(5) yes
    O2 C5 . 1.388(5) yes
    O2 H22 . 0.79(4) ?
    O3 C13 . 1.230(5) yes
    O4 C4 . 1.209(5) yes
    C1 C3 . 1.510(5) ?
    C1 C5 . 1.532(5) ?
    C1 C4 . 1.538(6) ?
    C1 H1 . 0.9800 ?
    C2 C9 . 1.386(6) ?
    C2 C11 . 1.390(5) ?
    C2 C3 . 1.529(6) ?
    C3 C14 . 1.511(5) ?
    C3 H3 . 0.9800 ?
    C4 C10 . 1.470(6) ?
    C5 C7 . 1.517(5) ?
    C6 C14 . 1.338(5) ?
    C6 C16 . 1.488(6) ?
    C7 C12 . 1.546(5) ?
    C7 H7A . 0.9700 ?
    C7 H7B . 0.9700 ?
    C8 C18 . 1.364(6) ?
    C8 C9 . 1.390(6) ?
    C10 C12 . 1.532(5) ?
    C10 H10A . 0.9700 ?
    C10 H10B . 0.9700 ?
    C11 C15 . 1.368(6) ?
    C11 H11 . 0.9300 ?
    C12 C19 . 1.529(6) ?
    C12 C17 . 1.532(6) ?
    C13 C14 . 1.447(6) ?
    C13 C21 . 1.489(6) ?
    C15 C18 . 1.379(6) ?
    C15 H15 . 0.9300 ?
    C16 C20 . 1.485(7) ?
    C16 H16A . 0.9700 ?
    C16 H16B . 0.9700 ?
    C17 H17A . 0.9600 ?
    C17 H17B . 0.9600 ?
    C17 H17C . 0.9600 ?
    C18 H18 . 0.9300 ?
    C19 H19A . 0.9600 ?
    C19 H19B . 0.9600 ?
    C19 H19C . 0.9600 ?
    C20 C22 . 1.460(7) ?
    C20 C21 . 1.473(7) ?
    C20 C23 . 1.584(8) ?
    C21 H21A . 0.9700 ?
    C21 H21B . 0.9700 ?
    C22 H22A . 0.9600 ?
    C22 H22B . 0.9600 ?
    C22 H22C . 0.9600 ?
    C23 H23A . 0.9600 ?
    C23 H23B . 0.9600 ?
    C23 H23C . 0.9600 ?
loop_
    _geom_angle_atom_site_label_1
    _geom_angle_atom_site_label_2
    _geom_angle_atom_site_label_3
    _geom_angle_site_symmetry_1
    _geom_angle_site_symmetry_3
    _geom_angle
    _geom_angle_publ_flag
    C6 O1 C5 . . 119.0(3) ?
    C5 O2 H22 . . 106(3) ?
    C3 C1 C5 . . 114.1(3) ?
    C3 C1 C4 . . 112.4(3) ?
    C5 C1 C4 . . 109.2(3) ?
    C3 C1 H1 . . 106.9 ?
    C5 C1 H1 . . 106.9 ?
    C4 C1 H1 . . 106.9 ?
    C9 C2 C11 . . 117.9(4) ?
    C9 C2 C3 . . 120.7(4) ?
    C11 C2 C3 . . 121.3(4) ?
    C1 C3 C14 . . 108.4(3) ?
    C1 C3 C2 . . 116.3(3) ?
    C14 C3 C2 . . 112.5(3) ?
    C1 C3 H3 . . 106.3 ?
    C14 C3 H3 . . 106.3 ?
    C2 C3 H3 . . 106.3 ?
    O4 C4 C10 . . 124.2(4) ?
    O4 C4 C1 . . 119.9(4) ?
    C10 C4 C1 . . 115.8(4) ?
    O2 C5 O1 . . 108.3(3) ?
    O2 C5 C7 . . 111.5(3) ?
    O1 C5 C7 . . 104.6(3) ?
    O2 C5 C1 . . 107.8(3) ?
    O1 C5 C1 . . 110.6(3) ?
    C7 C5 C1 . . 113.9(3) ?
    C14 C6 O1 . . 124.7(4) ?
    C14 C6 C16 . . 124.7(4) ?
    O1 C6 C16 . . 110.6(4) ?
    C5 C7 C12 . . 117.2(3) ?
    C5 C7 H7A . . 108.0 ?
    C12 C7 H7A . . 108.0 ?
    C5 C7 H7B . . 108.0 ?
    C12 C7 H7B . . 108.0 ?
    H7A C7 H7B . . 107.2 ?
    C18 C8 C9 . . 120.8(4) ?
    C18 C8 Cl2 . . 118.5(4) ?
    C9 C8 Cl2 . . 120.6(4) ?
    C2 C9 C8 . . 120.4(4) ?
    C2 C9 Cl1 . . 119.7(3) ?
    C8 C9 Cl1 . . 119.8(4) ?
    C4 C10 C12 . . 111.0(4) ?
    C4 C10 H10A . . 109.4 ?
    C12 C10 H10A . . 109.4 ?
    C4 C10 H10B . . 109.4 ?
    C12 C10 H10B . . 109.4 ?
    H10A C10 H10B . . 108.0 ?
    C15 C11 C2 . . 121.0(4) ?
    C15 C11 H11 . . 119.5 ?
    C2 C11 H11 . . 119.5 ?
    C19 C12 C10 . . 110.3(4) ?
    C19 C12 C17 . . 108.8(4) ?
    C10 C12 C17 . . 109.4(4) ?
    C19 C12 C7 . . 108.0(3) ?
    C10 C12 C7 . . 107.7(3) ?
    C17 C12 C7 . . 112.7(3) ?
    O3 C13 C14 . . 122.5(4) ?
    O3 C13 C21 . . 120.5(4) ?
    C14 C13 C21 . . 116.9(4) ?
    C6 C14 C13 . . 119.2(4) ?
    C6 C14 C3 . . 122.5(4) ?
    C13 C14 C3 . . 118.3(4) ?
    C11 C15 C18 . . 120.8(5) ?
    C11 C15 H15 . . 119.6 ?
    C18 C15 H15 . . 119.6 ?
    C20 C16 C6 . . 115.4(4) ?
    C20 C16 H16A . . 108.4 ?
    C6 C16 H16A . . 108.4 ?
    C20 C16 H16B . . 108.4 ?
    C6 C16 H16B . . 108.4 ?
    H16A C16 H16B . . 107.5 ?
    C12 C17 H17A . . 109.5 ?
    C12 C17 H17B . . 109.5 ?
    H17A C17 H17B . . 109.5 ?
    C12 C17 H17C . . 109.5 ?
    H17A C17 H17C . . 109.5 ?
    H17B C17 H17C . . 109.5 ?
    C8 C18 C15 . . 119.0(4) ?
    C8 C18 H18 . . 120.5 ?
    C15 C18 H18 . . 120.5 ?
    C12 C19 H19A . . 109.5 ?
    C12 C19 H19B . . 109.5 ?
    H19A C19 H19B . . 109.5 ?
    C12 C19 H19C . . 109.5 ?
    H19A C19 H19C . . 109.5 ?
    H19B C19 H19C . . 109.5 ?
    C22 C20 C21 . . 118.2(5) ?
    C22 C20 C16 . . 114.6(5) ?
    C21 C20 C16 . . 110.8(5) ?
    C22 C20 C23 . . 103.5(5) ?
    C21 C20 C23 . . 103.6(5) ?
    C16 C20 C23 . . 104.1(5) ?
    C20 C21 C13 . . 117.8(5) ?
    C20 C21 H21A . . 107.9 ?
    C13 C21 H21A . . 107.9 ?
    C20 C21 H21B . . 107.9 ?
    C13 C21 H21B . . 107.9 ?
    H21A C21 H21B . . 107.2 ?
    C20 C22 H22A . . 109.5 ?
    C20 C22 H22B . . 109.5 ?
    H22A C22 H22B . . 109.5 ?
    C20 C22 H22C . . 109.5 ?
    H22A C22 H22C . . 109.5 ?
    H22B C22 H22C . . 109.5 ?
    C20 C23 H23A . . 109.5 ?
    C20 C23 H23B . . 109.5 ?
    H23A C23 H23B . . 109.5 ?
    C20 C23 H23C . . 109.5 ?
    H23A C23 H23C . . 109.5 ?
    H23B C23 H23C . . 109.5 ?
loop_
    _geom_torsion_atom_site_label_1
    _geom_torsion_atom_site_label_2
    _geom_torsion_atom_site_label_3
    _geom_torsion_atom_site_label_4
    _geom_torsion_site_symmetry_1
    _geom_torsion_site_symmetry_2
    _geom_torsion_site_symmetry_3
    _geom_torsion_site_symmetry_4
    _geom_torsion
    _geom_torsion_publ_flag
    C5 C1 C3 C14 . . . . 44.4(5) ?
    C4 C1 C3 C14 . . . . -80.6(4) ?
    C5 C1 C3 C2 . . . . -83.6(4) ?
    C4 C1 C3 C2 . . . . 151.5(3) ?
    C9 C2 C3 C1 . . . . -73.9(5) ?
    C11 C2 C3 C1 . . . . 109.1(4) ?
    C9 C2 C3 C14 . . . . 160.2(4) ?
    C11 C2 C3 C14 . . . . -16.8(5) ?
    C3 C1 C4 O4 . . . . 3.8(5) ?
    C5 C1 C4 O4 . . . . -123.8(4) ?
    C3 C1 C4 C10 . . . . -179.4(3) ?
    C5 C1 C4 C10 . . . . 53.0(5) ?
    C6 O1 C5 O2 . . . . -84.3(4) ?
    C6 O1 C5 C7 . . . . 156.7(3) ?
    C6 O1 C5 C1 . . . . 33.6(5) ?
    C3 C1 C5 O2 . . . . 65.9(4) ?
    C4 C1 C5 O2 . . . . -167.5(3) ?
    C3 C1 C5 O1 . . . . -52.3(5) ?
    C4 C1 C5 O1 . . . . 74.3(4) ?
    C3 C1 C5 C7 . . . . -169.8(3) ?
    C4 C1 C5 C7 . . . . -43.2(5) ?
    C5 O1 C6 C14 . . . . -9.9(6) ?
    C5 O1 C6 C16 . . . . 172.1(4) ?
    O2 C5 C7 C12 . . . . 168.1(3) ?
    O1 C5 C7 C12 . . . . -75.0(4) ?
    C1 C5 C7 C12 . . . . 45.9(5) ?
    C11 C2 C9 C8 . . . . 0.2(6) ?
    C3 C2 C9 C8 . . . . -176.9(4) ?
    C11 C2 C9 Cl1 . . . . 178.5(3) ?
    C3 C2 C9 Cl1 . . . . 1.4(5) ?
    C18 C8 C9 C2 . . . . -0.3(7) ?
    Cl2 C8 C9 C2 . . . . -179.8(3) ?
    C18 C8 C9 Cl1 . . . . -178.6(3) ?
    Cl2 C8 C9 Cl1 . . . . 1.9(5) ?
    O4 C4 C10 C12 . . . . 115.6(5) ?
    C1 C4 C10 C12 . . . . -61.1(5) ?
    C9 C2 C11 C15 . . . . -1.1(6) ?
    C3 C2 C11 C15 . . . . 176.0(4) ?
    C4 C10 C12 C19 . . . . 172.9(4) ?
    C4 C10 C12 C17 . . . . -67.5(5) ?
    C4 C10 C12 C7 . . . . 55.2(5) ?
    C5 C7 C12 C19 . . . . -169.0(4) ?
    C5 C7 C12 C10 . . . . -49.8(5) ?
    C5 C7 C12 C17 . . . . 70.8(5) ?
    O1 C6 C14 C13 . . . . -175.9(4) ?
    C16 C6 C14 C13 . . . . 1.9(7) ?
    O1 C6 C14 C3 . . . . 2.6(7) ?
    C16 C6 C14 C3 . . . . -179.6(5) ?
    O3 C13 C14 C6 . . . . 174.1(4) ?
    C21 C13 C14 C6 . . . . -8.4(7) ?
    O3 C13 C14 C3 . . . . -4.6(7) ?
    C21 C13 C14 C3 . . . . 173.0(5) ?
    C1 C3 C14 C6 . . . . -20.3(6) ?
    C2 C3 C14 C6 . . . . 109.8(5) ?
    C1 C3 C14 C13 . . . . 158.3(4) ?
    C2 C3 C14 C13 . . . . -71.6(5) ?
    C2 C11 C15 C18 . . . . 2.2(7) ?
    C14 C6 C16 C20 . . . . -17.4(9) ?
    O1 C6 C16 C20 . . . . 160.6(5) ?
    C9 C8 C18 C15 . . . . 1.4(7) ?
    Cl2 C8 C18 C15 . . . . -179.2(4) ?
    C11 C15 C18 C8 . . . . -2.3(7) ?
    C6 C16 C20 C22 . . . . 174.0(6) ?
    C6 C16 C20 C21 . . . . 37.2(8) ?
    C6 C16 C20 C23 . . . . -73.6(6) ?
    C22 C20 C21 C13 . . . . 179.6(5) ?
    C16 C20 C21 C13 . . . . -45.3(8) ?
    C23 C20 C21 C13 . . . . 65.8(6) ?
    O3 C13 C21 C20 . . . . -150.8(5) ?
    C14 C13 C21 C20 . . . . 31.5(8) ?
loop_
    _geom_hbond_atom_site_label_D
    _geom_hbond_atom_site_label_H
    _geom_hbond_atom_site_label_A
    _geom_hbond_site_symmetry_A
    _geom_hbond_distance_DH
    _geom_hbond_distance_HA
    _geom_hbond_distance_DA
    _geom_hbond_angle_DHA
    O2 H22 O3 4_675 0.79(4) 2.12(4) 2.879(4) 160(5)
data_global
_journal_date_recd_electronic     2007-12-22
_journal_date_accepted     2008-01-21
_journal_name_full     'Acta Crystallographica, Section E'
_journal_year     2008
_journal_volume     64
_journal_issue      2
_journal_page_first     o519
_journal_page_last     o519
_journal_paper_category     QO
_journal_coeditor_code     NG2413
_publ_contact_author
;
  Alireza Abbasi
  School of Chemistry
  University College of Science
  University of Tehran
  Tehran
  Iran
;
_publ_contact_author_email     'aabbasi@khayam.ut.ac.ir'
_publ_contact_author_fax     '+98 21 66495291'
_publ_contact_author_phone     '+98 21 61112614'
_publ_section_title
;\
9-(2,3-Dichlorophenyl)-4a-hydroxy-3,3,6,6-tetramethyl-4,4a,5,6,9,9a-hexahydro-\
3<i>H</i>-xanthene-1,8(2<i>H</i>,7<i>H</i>)-dione
;
loop_
    _publ_author_name
    _publ_author_address
    'Mohammadi Ziarani, Ghodsi'
;
  Department of Chemistry
  University of Alzahra
  Tehran
  Iran
;
    'Abbasi, Alireza'
;
  School of Chemistry
  University College of Science
  University of Tehran
  Tehran
  Iran
;
    'Badiei, Alireza'
;
  School of Chemistry
  University College of Science
  University of Tehran
  Tehran
  Iran
;
    'Haddadpour, Mahboubeh'
;
  Department of Chemistry
  University of Alzahra
  Tehran
  Iran
;
    'Abdi Jahangir, Ali'
;
  School of Chemistry
  University College of Science
  University of Tehran
  Tehran
  Iran
;
