# Supplementary material for: 9-(2,3-Dichloro­phen­yl)-4a-hydr­oxy-3,3,6,6-tetra­methyl-4,4a,5,6,9,9a-hexa­hydro-3H-xanthene-1,8(2H,7H)-dione
Source: Acta Crystallogr Sect E Struct Rep Online. 2008 Jan 25;64(Pt 2):o519. doi: 10.1107/S1600536808002183 (PMC2960184; doi:10.1107/S1600536808002183)
Supplement: Supplementary file 2 [file e-64-0o519-Isup2.hkl]

# 
# h,k,l, Fc-squared, Fo-squared, sigma(Fo-squared) and status flag 
# 
data_I
_shelx_title '    ' 
_shelx_refln_list_code          4 
_shelx_F_calc_maximum      184.24 
_exptl_crystal_F_000       920.00 
_reflns_d_resolution_high  0.8258 
 
loop_ 
 _symmetry_equiv_pos_as_xyz 
 'x, y, z' 
 '-x+1/2, y+1/2, -z' 
 '-x, -y, -z' 
 'x-1/2, -y-1/2, z' 
 
_cell_length_a    11.9581 
_cell_length_b    15.1649 
_cell_length_c    12.3953 
_cell_angle_alpha  90.000 
_cell_angle_beta  105.357 
_cell_angle_gamma  90.000 
 
_shelx_F_squared_multiplier     1.000 
 
loop_ 
 _refln_index_h 
 _refln_index_k 
 _refln_index_l 
 _refln_F_squared_calc 
 _refln_F_squared_meas 
 _refln_F_squared_sigma 
 _refln_observed_status 
   4   0   0       42.43        7.63     17.52 o 
   6   0   0      458.71      571.32     25.95 o 
   8   0   0      664.82      617.73     33.77 o 
  10   0   0      211.11      202.83     71.78 o 
  12   0   0        0.03        0.00     26.83 o 
   2   1   0      432.09      438.11     13.49 o 
   3   1   0        4.63       42.71     11.50 o 
   4   1   0      954.84     1050.51     17.87 o 
   5   1   0      329.69      323.24     22.03 o 
   6   1   0     2142.21     2117.65     29.02 o 
   7   1   0       70.78       74.53     19.31 o 
   8   1   0        0.42        5.50     27.07 o 
   9   1   0      176.49      209.65     34.03 o 
  10   1   0       28.79       48.71     47.96 o 
  11   1   0       16.81       36.35     55.02 o 
  12   1   0       12.15        5.87     44.19 o 
  13   1   0       59.57       66.01     77.37 o 
   2   2   0     4044.15     4104.82     52.75 o 
   3   2   0     1771.78     2035.88     25.92 o 
   4   2   0      574.64      457.43     13.71 o 
   5   2   0     1219.20     1418.47     27.83 o 
   6   2   0     3010.84     3383.73     34.15 o 
   7   2   0       90.47       80.57     16.98 o 
   8   2   0       10.83        0.95      5.75 o 
   9   2   0        5.87        3.55     17.02 o 
  10   2   0      279.25      251.12     50.69 o 
  11   2   0      197.35      219.29     56.52 o 
  12   2   0       33.91       40.80     70.00 o 
  13   2   0       10.36        8.71     86.33 o 
   1   3   0    16959.57    17078.36    152.37 o 
   2   3   0       68.10       56.26     13.88 o 
   3   3   0      242.74      255.22     16.32 o 
   4   3   0     3376.68     2906.38     45.71 o 
   5   3   0     1457.71     1200.12     28.05 o 
   6   3   0      301.81      340.26     13.86 o 
   7   3   0       19.15        3.73     14.16 o 
   8   3   0        0.02        8.12     33.20 o 
   9   3   0        0.25       11.39     38.82 o 
  10   3   0       36.62       75.74     50.12 o 
  11   3   0       10.13       14.46     50.16 o 
  12   3   0       10.05       12.87     84.19 o 
  13   3   0        2.02       30.83     92.08 o 
   0   4   0     8464.98     8547.60    647.59 o 
   2   4   0      426.29      468.17     17.63 o 
   3   4   0     2077.01     1980.91     31.24 o 
   4   4   0     1800.12     1596.89     31.65 o 
   5   4   0      403.67      504.48     22.88 o 
   6   4   0      946.29      784.78     26.26 o 
   7   4   0      119.58      140.16     15.36 o 
   8   4   0      966.21     1123.88     38.22 o 
   9   4   0       10.58        0.57     14.24 o 
  10   4   0       72.27      106.19     52.30 o 
  11   4   0      255.97      265.31     67.25 o 
  12   4   0      669.26      609.93     76.79 o 
  13   4   0       89.86       42.75     96.56 o 
   1   5   0     1446.84     1675.55     30.46 o 
   2   5   0       46.33      132.67     17.16 o 
   3   5   0       68.81       67.40     16.65 o 
   4   5   0     1107.66     1339.92     30.82 o 
   5   5   0      152.15       67.32     23.13 o 
   6   5   0     2506.10     2261.79     52.64 o 
   7   5   0      176.29      115.71     20.47 o 
   8   5   0      193.17      134.73     35.40 o 
   9   5   0        2.88       10.52     46.60 o 
  10   5   0       88.81       45.99     53.39 o 
  11   5   0       29.69       13.11     66.37 o 
  12   5   0        0.01        9.12     81.67 o 
  13   5   0        8.96        0.00     86.28 o 
   0   6   0     2008.08     1882.66     41.91 o 
   1   6   0      110.47       78.88     18.79 o 
   2   6   0       25.80       80.38     18.75 o 
   3   6   0     1797.10     1560.52     38.78 o 
   4   6   0      876.93      880.61     27.67 o 
   5   6   0       37.84       55.66     24.56 o 
   6   6   0      117.81       66.65     28.99 o 
   7   6   0      864.30      834.92     33.63 o 
   8   6   0      208.06      213.79     37.47 o 
   9   6   0       21.10       56.38     41.47 o 
  10   6   0      626.70      696.31     65.69 o 
  11   6   0      116.41       91.89     78.91 o 
  12   6   0      331.32      393.34     87.83 o 
  13   6   0       54.11       64.42    100.07 o 
   1   7   0     7634.65     7415.20     67.06 o 
   2   7   0      213.40      230.85     23.70 o 
   3   7   0      241.30      136.25     24.10 o 
   4   7   0       21.55       47.87     23.75 o 
   5   7   0       30.92       36.74     26.85 o 
   6   7   0      624.52      686.92     32.31 o 
   7   7   0      637.31      784.36     35.67 o 
   8   7   0       33.84       40.35     32.92 o 
   9   7   0      158.74      145.90     46.94 o 
  10   7   0       47.10       25.97     67.23 o 
  11   7   0       37.47       41.44     78.70 o 
  12   7   0       19.47        0.00     18.23 o 
   0   8   0    10051.37    11047.47    176.96 o 
   1   8   0     3674.85     3764.93     58.60 o 
   2   8   0      214.96      313.87     25.31 o 
   3   8   0      678.57      717.57     31.36 o 
   4   8   0       43.22       71.58     27.27 o 
   5   8   0        9.35       23.63     33.71 o 
   6   8   0      211.04      214.88     34.25 o 
   7   8   0      839.19      731.88     37.21 o 
   8   8   0        4.89        0.00     20.56 o 
   9   8   0        2.75       19.99     36.36 o 
  10   8   0       26.38       18.35     51.11 o 
  11   8   0        4.26       33.24     85.42 o 
  12   8   0       95.25       88.29     97.46 o 
   1   9   0       39.19       11.00     24.66 o 
   2   9   0      712.11      663.88     33.16 o 
   3   9   0       63.73       57.70     30.50 o 
   4   9   0      137.63      116.22     30.60 o 
   5   9   0       40.10       35.42     35.52 o 
   6   9   0      862.32     1029.53     44.81 o 
   7   9   0      560.89      615.12     36.90 o 
   8   9   0      104.75       35.06     52.04 o 
   9   9   0        2.76        0.00     15.24 o 
  10   9   0      188.45      163.90     68.12 o 
  11   9   0       12.94        0.00     50.82 o 
  12   9   0       23.23        0.00     29.23 o 
   0  10   0      581.60      704.51     37.23 o 
   1  10   0     1181.82     1114.22     31.76 o 
   2  10   0      493.93      454.28     34.09 o 
   3  10   0     1706.85     1760.67     53.66 o 
   4  10   0       24.28       25.77     37.69 o 
   5  10   0       54.77       41.57     43.32 o 
   6  10   0      764.15      755.18     45.71 o 
   7  10   0      489.35      544.86     51.37 o 
   8  10   0      286.36      224.42     52.57 o 
   9  10   0      140.73      217.79     58.48 o 
  10  10   0       97.68      110.94     68.42 o 
  11  10   0        9.89        0.00     72.45 o 
   1  11   0      104.54      136.85     28.81 o 
   2  11   0       41.90       76.26     39.69 o 
   3  11   0       30.57       38.19     44.23 o 
   4  11   0       96.99      129.86     42.38 o 
   5  11   0       10.84       18.00     44.18 o 
   6  11   0      258.79      252.42     48.80 o 
   7  11   0      138.20      111.72     58.38 o 
   8  11   0      144.65      143.70     64.83 o 
   9  11   0        1.65        2.23     13.10 o 
  10  11   0      316.30      308.30     75.90 o 
  11  11   0        4.29       56.41     89.41 o 
   0  12   0      271.11      450.94     89.53 o 
   1  12   0      119.02      130.74     66.84 o 
   2  12   0      135.91      120.05     40.59 o 
   3  12   0      126.64      148.45     47.27 o 
   4  12   0      452.16      463.78     46.27 o 
   5  12   0      409.31      373.81     47.77 o 
   6  12   0       74.95       45.14     55.55 o 
   7  12   0       35.38       99.53     57.66 o 
   8  12   0        9.48       45.40     60.70 o 
   9  12   0       60.37       79.98     74.00 o 
  10  12   0       11.65       59.18     80.71 o 
   1  13   0       27.98        7.05     65.88 o 
   2  13   0       43.56       38.90     71.69 o 
   3  13   0       13.33       59.74     76.90 o 
   4  13   0      264.45      248.21     63.00 o 
   5  13   0      207.41      155.32     70.01 o 
   6  13   0      209.52      243.35     74.44 o 
   7  13   0       25.44        1.72     15.76 o 
   8  13   0       11.05       10.89     58.19 o 
   9  13   0        2.42       21.39     98.48 o 
   0  14   0      375.06      434.32     92.63 o 
   1  14   0       11.78        3.22     71.17 o 
   2  14   0        0.02       26.14     84.44 o 
   3  14   0       13.38       52.72     81.71 o 
   4  14   0        0.14       22.92     83.61 o 
   5  14   0      341.87      313.55     74.39 o 
   6  14   0        1.26        0.00     34.57 o 
   7  14   0        0.32        9.38     57.65 o 
   8  14   0        1.31       16.17     91.79 o 
   9  14   0       66.20       87.96    103.48 o 
   1  15   0       11.93       14.64     43.45 o 
   2  15   0        8.01        1.50     19.58 o 
   3  15   0       15.63       33.64    101.64 o 
   4  15   0       42.94       47.58     72.70 o 
   5  15   0      137.17      155.75     77.63 o 
   6  15   0       22.60       73.47     90.72 o 
   7  15   0        0.22        8.32     30.50 o 
   8  15   0        1.75       25.95    128.06 o 
   0  16   0      624.80      559.51    118.88 o 
   1  16   0       65.20      127.80    100.02 o 
   2  16   0        2.10       14.77     91.13 o 
   3  16   0        2.41       58.88     83.65 o 
   4  16   0        5.40       19.75     87.34 o 
   5  16   0        1.02        6.33     78.68 o 
   6  16   0        5.96        3.27     13.12 o 
   1  17   0      133.21      160.02     96.61 o 
   2  17   0        0.75       62.66    112.78 o 
   3  17   0        7.42        0.00     85.91 o 
   4  17   0       39.21       67.61     93.15 o 
   5  17   0        8.46       35.35    126.34 o 
   0  18   0       22.07        0.00    213.51 o 
   1  18   0       92.12       73.17    123.29 o 
   2  18   0      108.24       91.83    120.60 o 
 -14   0   1        4.25        3.18     47.17 o 
 -12   0   1       93.67      123.85     98.60 o 
 -10   0   1     1327.62     1255.89     74.94 o 
  -8   0   1      153.07       81.27     33.98 o 
  -6   0   1     2826.08     2639.34     49.32 o 
  -4   0   1       63.67       45.69     19.48 o 
   2   0   1     2166.56     1869.31     36.99 o 
   4   0   1      964.00      726.44     35.84 o 
   6   0   1     2736.05     2363.65     71.19 o 
   8   0   1     1521.49     1602.06     82.23 o 
  10   0   1      572.89      569.28     67.39 o 
  12   0   1       97.59      112.35    101.89 o 
 -14   1   1      172.06      181.80    126.91 o 
 -13   1   1       38.89       45.87     88.39 o 
 -12   1   1      144.07      221.83     67.48 o 
 -11   1   1      173.32      115.53     57.52 o 
 -10   1   1       59.45       85.95     47.74 o 
  -9   1   1       41.97       47.56     29.25 o 
  -8   1   1      588.49      662.68     24.64 o 
  -7   1   1      271.37      304.80     21.46 o 
  -6   1   1      521.34      470.41     20.19 o 
  -5   1   1       96.18      151.48     14.83 o 
  -4   1   1     3285.10     3226.91     50.58 o 
  -3   1   1        3.33       12.76     10.49 o 
  -2   1   1    28962.22    31366.00    178.91 o 
   2   1   1      990.50      820.31     17.42 o 
   3   1   1     9459.42    10208.22     68.82 o 
   4   1   1     7382.50     7718.35     76.00 o 
   5   1   1      208.46      241.95     22.49 o 
   6   1   1      100.12       73.13     28.42 o 
   7   1   1      137.58       85.06     30.12 o 
   8   1   1      243.31      264.53     34.88 o 
   9   1   1       16.47       30.39     44.64 o 
  10   1   1       16.42       12.75     61.33 o 
  11   1   1      119.17      112.76     56.26 o 
  12   1   1        5.64        0.00     60.18 o 
  13   1   1        1.20        0.00     32.73 o 
 -14   2   1      210.04      286.28    106.15 o 
 -13   2   1        9.60        9.14     80.95 o 
 -12   2   1        5.91       10.28     93.42 o 
 -11   2   1        4.10        0.00     49.02 o 
 -10   2   1       11.86       34.47     41.52 o 
  -9   2   1        3.51       35.18     30.27 o 
  -8   2   1      163.38      115.78     24.51 o 
  -7   2   1      444.30      429.31     21.01 o 
  -6   2   1     3651.57     3728.44     40.90 o 
  -5   2   1     1537.75     1419.34     29.16 o 
  -4   2   1        8.03       35.15     12.93 o 
  -3   2   1    20197.92    19095.65     79.42 o 
  -2   2   1     1338.94     1320.97     20.80 o 
   2   2   1     6137.40     5908.97     44.21 o 
   3   2   1     4557.11     4498.24     70.25 o 
   4   2   1     5080.59     5390.51     52.27 o 
   5   2   1     1997.86     2116.61     42.76 o 
   6   2   1        5.41       31.98     28.40 o 
   7   2   1     1828.09     1897.74     57.38 o 
   8   2   1      251.84      265.03     37.95 o 
   9   2   1      205.32      165.99     43.84 o 
  10   2   1      572.76      569.34     48.07 o 
  11   2   1       12.65        0.00     45.78 o 
  12   2   1      103.02      130.52     73.74 o 
  13   2   1       27.52       71.78     80.09 o 
 -14   3   1        1.04        0.00     89.70 o 
 -13   3   1       51.52       70.92     93.24 o 
 -12   3   1        0.24        2.09     82.19 o 
 -11   3   1       21.06       34.49     65.29 o 
 -10   3   1      247.79      318.27     44.75 o 
  -9   3   1     1221.41     1147.79     44.45 o 
  -8   3   1      433.10      338.28     25.84 o 
  -7   3   1      540.77      709.49     24.12 o 
  -6   3   1     1062.99     1180.84     25.39 o 
  -5   3   1      392.86      320.93     16.74 o 
  -4   3   1     2460.15     3126.34     43.50 o 
  -3   3   1      396.48      465.34     18.07 o 
  -2   3   1    12605.10    13854.61     86.81 o 
  -1   3   1        2.49        6.96      7.89 o 
   0   3   1      825.93      967.93     19.83 o 
   1   3   1     3712.13     3608.74     54.77 o 
   2   3   1     1625.32     1779.69     22.16 o 
   3   3   1     2680.76     2736.86     34.94 o 
   4   3   1      112.78      170.42     17.44 o 
   5   3   1      711.48      556.34     23.89 o 
   6   3   1      468.10      454.32     29.52 o 
   7   3   1      460.01      339.98     34.66 o 
   8   3   1       95.88      103.03     37.80 o 
   9   3   1      595.38      613.74     40.98 o 
  10   3   1      949.92      967.38     50.67 o 
  11   3   1       80.55       92.47     66.34 o 
  12   3   1      114.27      104.00     69.84 o 
  13   3   1        2.21        9.88     80.10 o 
 -13   4   1        6.98        0.00     94.30 o 
 -12   4   1        1.60       29.91     75.51 o 
 -11   4   1        4.67        0.00     62.20 o 
 -10   4   1       89.52       46.89     49.99 o 
  -9   4   1      146.83      117.70     41.58 o 
  -8   4   1      248.11      189.20     26.34 o 
  -7   4   1        0.25        6.46     22.20 o 
  -6   4   1      366.83      401.18     19.64 o 
  -5   4   1      703.64      594.20     24.38 o 
  -3   4   1    10330.37    11577.89     62.94 o 
  -2   4   1     6470.92     6126.44     45.90 o 
  -1   4   1     1471.86     1619.24     23.79 o 
   0   4   1       88.67       36.36     15.23 o 
   1   4   1      637.92      555.93     20.11 o 
   2   4   1     4155.79     3950.64     38.73 o 
   3   4   1      210.96      155.83     16.25 o 
   4   4   1      159.72      237.63     18.61 o 
   5   4   1      736.04      611.29     25.32 o 
   6   4   1      595.43      682.33     28.69 o 
   7   4   1       19.30       27.31     33.10 o 
   8   4   1       17.88       24.90     63.26 o 
   9   4   1      179.98      197.22     47.58 o 
  10   4   1       66.04       15.52     53.59 o 
  11   4   1        0.85        0.00     59.82 o 
  12   4   1      727.59      675.28     68.17 o 
  13   4   1      228.93      196.06     94.89 o 
 -13   5   1      151.89      129.41     97.64 o 
 -12   5   1        0.64        5.96     71.90 o 
 -11   5   1        2.02        0.83     41.93 o 
 -10   5   1      349.54      369.63     47.94 o 
  -9   5   1       35.21       24.76     47.18 o 
  -8   5   1      129.51       67.50     35.48 o 
  -7   5   1       53.30       23.04     24.50 o 
  -6   5   1      361.72      315.29     24.42 o 
  -5   5   1     1161.38      961.66     29.66 o 
  -4   5   1      606.22      738.76     33.63 o 
  -3   5   1      305.43      363.13     18.27 o 
  -2   5   1      674.56      799.23     21.65 o 
  -1   5   1       57.52       99.40     13.66 o 
   0   5   1       73.83       48.05     16.90 o 
   1   5   1        0.73       35.79     17.56 o 
   2   5   1      179.15      226.10     19.92 o 
   3   5   1      526.70      428.67     24.73 o 
   4   5   1       28.50       27.39     18.86 o 
   5   5   1      946.39     1176.44     32.38 o 
   6   5   1      330.65      290.42     29.00 o 
   7   5   1        0.29        2.90     10.02 o 
   8   5   1      522.84      614.58     39.59 o 
   9   5   1        1.04        5.06     46.29 o 
  10   5   1      100.17       96.85     55.40 o 
  11   5   1       37.11       28.42     62.64 o 
  12   5   1       11.21        2.90     21.30 o 
  13   5   1       73.25      102.39    100.12 o 
 -13   6   1       91.50      101.04    100.50 o 
 -12   6   1       77.55      134.79     89.52 o 
 -11   6   1       69.23       56.64     60.27 o 
 -10   6   1       55.27       69.04     54.20 o 
  -9   6   1        0.75        0.63      7.00 o 
  -8   6   1      175.07      176.68     35.20 o 
  -7   6   1      184.41      206.63     32.52 o 
  -6   6   1        9.26        2.98     18.76 o 
  -5   6   1      505.97      511.90     26.03 o 
  -4   6   1     2356.16     2342.54     36.78 o 
  -3   6   1      100.89      198.75     20.17 o 
  -2   6   1     7843.26     6899.17     61.24 o 
  -1   6   1      285.17      306.15     16.65 o 
   0   6   1      265.36      235.88     17.35 o 
   1   6   1      991.36     1003.08     28.04 o 
   2   6   1     1465.82     1514.09     41.14 o 
   3   6   1     2018.40     2491.80     93.48 o 
   4   6   1      113.36      125.28     25.06 o 
   5   6   1      482.56      461.37     28.92 o 
   6   6   1      827.95      939.15     38.29 o 
   7   6   1      360.40      379.15     40.28 o 
   8   6   1       42.08       82.88     45.19 o 
   9   6   1      292.14      203.17     57.90 o 
  10   6   1       53.88       59.61     65.13 o 
  11   6   1        0.43        0.00     28.74 o 
  12   6   1      239.28      257.04     91.02 o 
 -13   7   1        0.49        7.27     87.50 o 
 -12   7   1        6.78        3.51     95.87 o 
 -11   7   1       58.44       36.39     67.56 o 
 -10   7   1       35.42       10.04     46.88 o 
  -9   7   1        3.66        0.00     26.69 o 
  -8   7   1       76.66       71.55     38.85 o 
  -7   7   1       71.49      111.59     33.87 o 
  -6   7   1       25.80       29.64     30.65 o 
  -5   7   1      814.90      705.85     27.47 o 
  -4   7   1     1043.01     1261.75     33.37 o 
  -3   7   1      282.65      475.29     22.29 o 
  -2   7   1      529.82      589.46     24.62 o 
  -1   7   1       93.65       32.24     17.34 o 
   0   7   1     1803.41     2194.71     64.35 o 
   1   7   1     5134.00     5514.61     69.26 o 
   2   7   1      275.23      323.63     27.21 o 
   3   7   1     4671.76     3921.70    104.70 o 
   4   7   1       32.43       34.12     25.53 o 
   5   7   1        2.48        9.05     26.00 o 
   6   7   1      465.36      498.75     34.72 o 
   7   7   1       25.56       40.42     40.45 o 
   8   7   1      137.03      157.23     48.14 o 
   9   7   1       44.89       38.91     51.63 o 
  10   7   1        0.38        3.19     34.22 o 
  11   7   1       22.27        0.00     47.05 o 
  12   7   1       55.23       90.27     94.57 o 
 -12   8   1       69.66       77.28     95.71 o 
 -11   8   1       67.66       97.51     71.73 o 
 -10   8   1       96.61      108.07     54.18 o 
  -9   8   1       13.08       38.00     54.07 o 
  -8   8   1        7.22        1.39     18.82 o 
  -7   8   1      316.67      425.99     32.64 o 
  -6   8   1      217.45      218.56     30.34 o 
  -5   8   1       42.00       70.46     28.67 o 
  -4   8   1     1161.16     1073.48     32.78 o 
  -3   8   1     1705.65     1917.56     38.24 o 
  -2   8   1      166.06      190.80     23.35 o 
  -1   8   1      173.23      204.02     19.80 o 
   0   8   1      678.58      677.80     25.68 o 
   1   8   1     1148.54     1142.44     33.63 o 
   2   8   1       24.10       24.06     29.88 o 
   3   8   1     3000.81     3137.22     90.01 o 
   4   8   1       35.31       53.35     33.75 o 
   5   8   1       33.00       47.68     32.85 o 
   6   8   1      314.49      348.76     36.76 o 
   7   8   1      973.93     1030.20     44.25 o 
   8   8   1        9.29       25.52     49.85 o 
   9   8   1      245.84      202.01     55.11 o 
  10   8   1       30.58        0.00     40.77 o 
  11   8   1       42.91       76.49     89.19 o 
  12   8   1        9.88        0.00     81.25 o 
 -12   9   1        2.28       12.68     96.28 o 
 -11   9   1       71.70      116.40     64.43 o 
 -10   9   1      144.62      135.88     58.50 o 
  -9   9   1        2.87        8.01     38.54 o 
  -8   9   1     1088.15     1159.52     51.00 o 
  -7   9   1      279.90      302.20     36.31 o 
  -6   9   1      752.20      807.94     36.28 o 
  -5   9   1     1073.66     1210.28     38.24 o 
  -4   9   1      123.95      116.55     31.48 o 
  -3   9   1      253.77      266.97     26.14 o 
  -2   9   1        9.00        8.70     23.20 o 
  -1   9   1      487.41      434.22     20.46 o 
   0   9   1       69.55       81.43     17.26 o 
   1   9   1     1056.84     1097.41     41.03 o 
   2   9   1      501.30      529.25     36.00 o 
   3   9   1      169.72       94.43     38.94 o 
   4   9   1      446.97      452.90     40.91 o 
   5   9   1     1365.18     1655.95     61.40 o 
   6   9   1      764.10      689.32     43.80 o 
   7   9   1       18.12       21.63     55.23 o 
   8   9   1      160.46      119.28     53.60 o 
   9   9   1       13.83       13.57     48.63 o 
  10   9   1       56.18       69.66     71.66 o 
  11   9   1       81.87       13.27     39.82 o 
 -11  10   1       13.39       17.43     32.72 o 
 -10  10   1       56.17       27.53     61.82 o 
  -9  10   1       11.76        1.91      5.58 o 
  -8  10   1        2.00        0.65     14.36 o 
  -7  10   1      750.83      765.26     44.26 o 
  -6  10   1      504.41      507.82     40.65 o 
  -5  10   1       15.61        8.37     23.34 o 
  -4  10   1        3.03       10.17     33.78 o 
  -3  10   1      759.20      774.74     30.74 o 
  -2  10   1     1198.55      965.79     33.26 o 
  -1  10   1       51.36       69.63     22.22 o 
   0  10   1        4.98       13.35     20.67 o 
   1  10   1      457.64      451.09     49.88 o 
   2  10   1      920.40     1064.46     43.01 o 
   3  10   1        0.30       27.72     68.18 o 
   4  10   1      755.69      680.98     56.12 o 
   5  10   1     1412.20     1492.15     51.82 o 
   6  10   1      422.94      425.38     47.09 o 
   7  10   1       64.32       99.18     53.25 o 
   8  10   1       22.30       17.15     60.94 o 
   9  10   1      319.59      348.81     77.12 o 
  10  10   1       32.54       43.81     82.43 o 
  11  10   1        3.55        0.51    104.07 o 
 -11  11   1       28.46       47.27     76.02 o 
 -10  11   1       74.21       56.01     75.91 o 
  -9  11   1      123.28      137.70     58.61 o 
  -8  11   1        0.19        0.01     31.48 o 
  -7  11   1       68.99       37.04     50.68 o 
  -6  11   1        0.12        0.05      5.54 o 
  -5  11   1      259.72      271.87     37.95 o 
  -4  11   1       88.84       65.54     37.37 o 
  -3  11   1        1.48       16.47     35.87 o 
  -2  11   1      278.64      311.62     33.03 o 
  -1  11   1      331.63      334.10     27.60 o 
   0  11   1       12.61        0.00     22.89 o 
   1  11   1       24.74        3.72     19.12 o 
   2  11   1      672.44      607.80     40.48 o 
   3  11   1        0.42       18.72     42.49 o 
   4  11   1      574.50      597.43     46.48 o 
   5  11   1      267.64      351.75     46.41 o 
   6  11   1        2.41        0.00     33.63 o 
   7  11   1       28.46       46.16     56.70 o 
   8  11   1      313.78      331.72     63.20 o 
   9  11   1      184.18      129.14     71.64 o 
  10  11   1      151.17      136.68     78.53 o 
 -10  12   1        2.75        0.00     65.08 o 
  -9  12   1       63.15       84.45     70.55 o 
  -8  12   1        0.35        2.98     17.24 o 
  -7  12   1        0.77        0.00     44.34 o 
  -6  12   1      237.03      238.13     48.25 o 
  -5  12   1      724.84      851.58     40.84 o 
  -4  12   1      103.48      117.31     49.62 o 
  -3  12   1      329.98      367.93     42.27 o 
  -2  12   1        7.12       31.48     44.73 o 
  -1  12   1      550.76      503.44     44.03 o 
   0  12   1        6.80       29.03     45.88 o 
   1  12   1       34.23       36.78     46.66 o 
   2  12   1       17.35       76.76     48.05 o 
   3  12   1       79.38       52.64     48.72 o 
   4  12   1        5.18       26.93     40.15 o 
   5  12   1      347.90      361.55     47.95 o 
   6  12   1       84.61      123.72     57.53 o 
   7  12   1       12.71       16.93     60.29 o 
   8  12   1       51.15       33.51     52.27 o 
   9  12   1        5.95       43.67     93.28 o 
  10  12   1       16.15       10.23     53.51 o 
 -10  13   1       14.86        5.02     28.31 o 
  -9  13   1       87.59       65.65     95.22 o 
  -8  13   1       90.55      103.52     82.60 o 
  -7  13   1      165.50      144.85     76.22 o 
  -6  13   1       53.20       75.35     71.25 o 
  -5  13   1        0.12        0.00     27.15 o 
  -4  13   1      487.43      510.40     62.19 o 
  -3  13   1      165.17      176.68     60.75 o 
  -2  13   1       41.47       35.61     76.25 o 
  -1  13   1       23.74       20.02     74.11 o 
   0  13   1        0.43        9.50     65.74 o 
   1  13   1       19.30       39.83     76.72 o 
   2  13   1        3.24        0.00     79.20 o 
   3  13   1       48.62       47.23     53.72 o 
   4  13   1      559.20      524.03     51.52 o 
   5  13   1      104.98      120.03     55.08 o 
   6  13   1        8.98       14.11     64.34 o 
   7  13   1      115.26      184.98     69.05 o 
   8  13   1        1.15        0.00     68.23 o 
   9  13   1      114.21       90.82     83.36 o 
  -9  14   1        4.97       21.04    112.30 o 
  -8  14   1        4.59        2.44     64.33 o 
  -7  14   1       60.23      113.46     82.72 o 
  -6  14   1       98.93      107.21     84.70 o 
  -5  14   1       86.42      123.83     73.70 o 
  -4  14   1       53.72        9.97     84.87 o 
  -3  14   1       36.18       60.70     69.21 o 
  -2  14   1        8.06        0.00     57.89 o 
  -1  14   1      578.29      393.39     80.92 o 
   0  14   1       53.72       78.76     75.38 o 
   1  14   1        0.36       46.29    107.59 o 
   2  14   1       24.27        1.53     19.27 o 
   3  14   1        1.36        0.34     40.30 o 
   4  14   1       29.66       40.50     71.98 o 
   5  14   1      248.27      149.42     81.00 o 
   6  14   1       37.63       26.19     88.26 o 
   7  14   1       54.87       29.59     91.21 o 
   8  14   1        2.96        0.00     57.09 o 
  -8  15   1        0.98        0.00     70.51 o 
  -7  15   1      116.30      157.32     99.31 o 
  -6  15   1        0.06        3.22     31.36 o 
  -5  15   1       10.07        0.00      8.40 o 
  -4  15   1       32.36       20.41     97.82 o 
  -3  15   1        3.80       24.54     74.62 o 
  -2  15   1       20.41       18.15     84.29 o 
  -1  15   1      143.48      156.17     85.97 o 
   0  15   1        6.75        2.09     61.94 o 
   1  15   1       25.60        0.00     91.32 o 
   2  15   1       72.09       88.65     94.90 o 
   3  15   1        2.26       40.08     89.70 o 
   4  15   1       28.95       36.89     81.87 o 
   5  15   1        0.19        0.00     69.82 o 
   6  15   1       13.19        6.98     39.45 o 
   7  15   1       97.27      137.61     97.58 o 
  -7  16   1       69.10       87.93    103.13 o 
  -6  16   1        1.71       22.81     79.68 o 
  -5  16   1       11.14       21.14     51.67 o 
  -4  16   1       10.87        6.52    146.92 o 
  -3  16   1       36.27       25.67     50.36 o 
  -2  16   1       69.08       70.75     82.19 o 
  -1  16   1      128.24      125.34     92.56 o 
   0  16   1       50.41        1.29     80.09 o 
   1  16   1       11.54       18.71     94.32 o 
   2  16   1       33.66       62.63    107.05 o 
   3  16   1       63.06      108.02     95.13 o 
   4  16   1       14.86       35.20     85.56 o 
   5  16   1        0.18       36.28     98.17 o 
   6  16   1        6.66       15.41     71.35 o 
  -5  17   1       18.61        2.57     17.63 o 
  -4  17   1       33.94       55.38     98.36 o 
  -3  17   1        2.29        9.46     38.06 o 
  -2  17   1       11.42        0.00     70.88 o 
  -1  17   1       97.17      118.70    107.32 o 
   0  17   1       15.78       33.02    107.43 o 
   1  17   1        0.29       38.06    138.33 o 
   2  17   1       39.89        7.97     52.94 o 
   3  17   1        3.72       22.02    137.21 o 
   4  17   1       12.86       13.32     94.31 o 
  -2  18   1        6.27       26.34    115.24 o 
  -1  18   1        3.50       40.22    127.00 o 
   0  18   1       48.52       83.73    107.27 o 
   1  18   1       59.97       36.98    169.09 o 
   2  18   1       98.57       92.38    121.01 o 
 -14   0   2       66.20       94.80    167.85 o 
 -12   0   2        0.82       27.64    134.10 o 
 -10   0   2      779.24      789.70     55.68 o 
  -8   0   2       20.31       81.19     36.09 o 
  -6   0   2     3610.42     4020.00     73.93 o 
  -4   0   2       50.08      108.82     22.13 o 
  -2   0   2     3352.92     3972.72     55.18 o 
   2   0   2     3746.66     3567.85     54.06 o 
   4   0   2      581.21      804.64     39.39 o 
   6   0   2       28.86       23.39     42.89 o 
   8   0   2      132.17      153.08     59.17 o 
  10   0   2      823.77      826.49     73.01 o 
  12   0   2       18.57       52.16    116.10 o 
 -14   1   2      215.42      204.80    133.47 o 
 -13   1   2       10.07        0.11    108.87 o 
 -12   1   2      376.87      355.49     85.57 o 
 -11   1   2      133.92      190.31     66.41 o 
 -10   1   2        1.08        0.21     38.18 o 
  -9   1   2      183.93      187.79     33.14 o 
  -8   1   2     3072.03     2965.27     47.35 o 
  -7   1   2       10.87       36.26     23.95 o 
  -6   1   2      102.19       82.22     19.71 o 
  -5   1   2      444.15      323.58     22.24 o 
  -4   1   2       60.65       74.47     13.17 o 
  -3   1   2     1257.30     1507.31     22.42 o 
  -2   1   2     1789.41     1817.94     40.58 o 
   1   1   2     7174.83     7806.70     73.31 o 
   2   1   2     3242.20     3690.28     36.08 o 
   3   1   2      237.32      175.61     16.69 o 
   4   1   2     8792.54     7756.55     71.26 o 
   5   1   2      199.86      136.97     24.41 o 
   6   1   2     2014.06     2164.02     49.04 o 
   7   1   2        5.68        2.56      7.70 o 
   8   1   2     1122.70     1106.87     45.41 o 
   9   1   2       32.26       40.32     44.39 o 
  10   1   2      451.18      507.43     48.75 o 
  11   1   2       14.45       22.73     90.38 o 
  12   1   2       74.38       68.89     75.60 o 
  13   1   2       12.30       13.53     90.97 o 
 -14   2   2       15.44        8.19     24.76 o 
 -13   2   2       30.01       43.44    160.03 o 
 -12   2   2        3.78        6.63     53.32 o 
 -11   2   2      102.48      107.99     66.31 o 
 -10   2   2      156.38      121.34     48.58 o 
  -9   2   2       63.84      131.63     31.33 o 
  -8   2   2     1165.84     1126.40     32.70 o 
  -7   2   2       19.92       30.17     25.20 o 
  -6   2   2      515.83      625.60     23.59 o 
  -5   2   2      316.48      304.20     16.44 o 
  -4   2   2      389.22      488.45     16.66 o 
  -3   2   2     9174.66     8389.38     72.18 o 
  -2   2   2      846.36      817.46     16.54 o 
  -1   2   2    27207.03    28620.61    333.55 o 
   0   2   2     3804.58     3230.44     29.25 o 
   1   2   2       48.57       37.04     12.42 o 
   2   2   2     1796.60     1579.24     20.79 o 
   3   2   2     1347.44     1664.21     29.09 o 
   4   2   2      186.24      166.08     21.84 o 
   5   2   2     1829.78     2142.27     46.96 o 
   6   2   2     1107.69     1020.96     36.43 o 
   7   2   2        0.55        1.25      7.01 o 
   8   2   2       15.93       23.42     43.19 o 
   9   2   2        5.78        0.00     40.42 o 
  10   2   2      751.22      749.52     49.09 o 
  11   2   2       33.83       15.69     54.85 o 
  12   2   2        2.52        3.78    100.47 o 
  13   2   2        3.76       44.40     79.59 o 
 -14   3   2       26.85       25.51    124.01 o 
 -13   3   2       27.10        0.00     64.71 o 
 -12   3   2      106.41      116.29     77.89 o 
 -11   3   2       48.65        0.00     48.25 o 
 -10   3   2      827.81      750.05     44.84 o 
  -9   3   2      455.05      425.13     32.04 o 
  -8   3   2      186.50      250.32     27.54 o 
  -7   3   2      130.42      163.69     22.81 o 
  -6   3   2     1510.80     1621.98     30.45 o 
  -5   3   2      307.64      300.97     17.27 o 
  -4   3   2     1121.56      951.83     24.40 o 
  -3   3   2     4621.20     4677.73     50.00 o 
  -2   3   2    33942.63    34107.27    183.44 o 
  -1   3   2      444.69      439.73     15.49 o 
   0   3   2     7138.77     6503.42     56.56 o 
   1   3   2     4194.53     3715.69     34.88 o 
   2   3   2      672.64      641.92     15.48 o 
   3   3   2      567.28      639.08     15.69 o 
   4   3   2      127.63      241.17     19.42 o 
   5   3   2      553.30      746.39     26.88 o 
   6   3   2      281.41      348.71     30.95 o 
   7   3   2       52.45       66.75     36.78 o 
   8   3   2      734.26      817.68     42.16 o 
   9   3   2       61.93       76.46     49.37 o 
  10   3   2      610.14      627.00     52.85 o 
  11   3   2       16.65       65.01     62.94 o 
  12   3   2       42.00       17.33     75.76 o 
  13   3   2        5.71        6.67     64.55 o 
 -14   4   2       17.37        0.00     65.25 o 
 -13   4   2        6.06        5.99    121.95 o 
 -12   4   2       59.00       70.90     74.89 o 
 -11   4   2        0.76       34.06     67.56 o 
 -10   4   2        0.73       32.40     59.48 o 
  -9   4   2       22.68       19.56     43.04 o 
  -8   4   2      104.58       68.91     28.02 o 
  -7   4   2      122.24       84.64     24.61 o 
  -6   4   2      564.32      660.53     22.67 o 
  -5   4   2      897.39      904.77     27.77 o 
  -3   4   2     1758.16     1541.19     25.61 o 
  -2   4   2     4460.09     4877.83     47.07 o 
  -1   4   2        0.31        2.69      6.72 o 
   0   4   2     2882.36     2575.04     42.57 o 
   1   4   2      677.87      731.03     18.80 o 
   2   4   2      140.66      177.72     12.03 o 
   3   4   2      297.99      368.19     15.01 o 
   4   4   2      486.17      382.94     19.94 o 
   5   4   2     1026.72     1339.74     34.17 o 
   6   4   2      147.48      125.22     29.02 o 
   7   4   2      355.36      331.12     36.98 o 
   8   4   2       35.53       51.21     43.99 o 
   9   4   2       63.62       53.34     48.63 o 
  10   4   2       59.60       69.49     57.97 o 
  11   4   2       83.17      116.45     69.63 o 
  12   4   2       39.91       73.38     79.19 o 
 -13   5   2       81.71       79.83     94.09 o 
 -12   5   2       18.80       48.06     94.13 o 
 -11   5   2       25.53        9.16     63.82 o 
 -10   5   2      264.88      212.92     55.06 o 
  -9   5   2       13.55       57.70     52.58 o 
  -8   5   2       55.56      126.03     29.00 o 
  -7   5   2      418.03      454.98     25.39 o 
  -6   5   2     2111.81     2000.54     41.54 o 
  -5   5   2     1384.14     1745.72     40.80 o 
  -4   5   2     1396.96     1287.04     27.57 o 
  -3   5   2     3438.57     2906.38     37.74 o 
  -2   5   2    12392.03    11611.96     88.34 o 
  -1   5   2      154.71      172.75     17.24 o 
   0   5   2     9267.37     9261.24     70.45 o 
   1   5   2     4144.58     3360.19     44.81 o 
   2   5   2      169.35      191.12     16.21 o 
   3   5   2     1433.03     1551.24     28.13 o 
   4   5   2      378.82      469.71     27.69 o 
   5   5   2        1.38        3.72     24.10 o 
   6   5   2      795.38      931.70     37.78 o 
   7   5   2        0.11        0.00     23.72 o 
   8   5   2        1.51       27.13     46.69 o 
   9   5   2        2.11        4.96      9.41 o 
  10   5   2      523.80      549.65     57.54 o 
  11   5   2      135.74      145.64     70.14 o 
  12   5   2       22.25       23.99     89.42 o 
 -13   6   2       12.13       42.13    105.85 o 
 -12   6   2       70.13       86.37     79.95 o 
 -11   6   2      108.79       92.54     62.32 o 
 -10   6   2      282.24      218.93     57.06 o 
  -9   6   2        2.23       15.95     40.20 o 
  -8   6   2       70.17       95.33     32.30 o 
  -7   6   2       13.63       39.10     32.27 o 
  -6   6   2      541.43      713.64     30.04 o 
  -5   6   2      131.64      150.06     22.27 o 
  -4   6   2      350.15      330.64     22.31 o 
  -3   6   2     3722.35     3452.59     42.98 o 
  -2   6   2     3689.86     4339.32     55.42 o 
  -1   6   2      871.86     1002.21     34.02 o 
   0   6   2     1303.17     1427.12     39.22 o 
   1   6   2        1.17        0.00      4.16 o 
   2   6   2        2.01       15.91     17.24 o 
   3   6   2      238.91      188.33     21.35 o 
   4   6   2      534.70      497.03     25.47 o 
   5   6   2       27.42       42.35     26.52 o 
   6   6   2      840.99      854.71     33.34 o 
   7   6   2      380.72      347.37     36.46 o 
   8   6   2        0.37        0.00     34.44 o 
   9   6   2        7.59        0.00     43.83 o 
  10   6   2      216.77      260.06     61.95 o 
  11   6   2        6.07       35.35     70.03 o 
  12   6   2       30.12       22.86     54.09 o 
 -13   7   2       53.54       15.96    102.47 o 
 -12   7   2       16.29       17.59     71.27 o 
 -11   7   2        0.30        1.30     11.31 o 
 -10   7   2       44.71       18.34     48.80 o 
  -9   7   2     1107.17     1277.12     46.17 o 
  -8   7   2      383.48      374.35     33.28 o 
  -7   7   2       19.19       21.27     36.65 o 
  -6   7   2      253.97      180.86     27.78 o 
  -5   7   2     1284.22     1360.76     35.71 o 
  -4   7   2     2873.82     2532.63     42.77 o 
  -3   7   2        0.97       98.13     21.89 o 
  -2   7   2      271.88      262.06     18.08 o 
  -1   7   2     1419.51     2082.58     61.02 o 
   0   7   2      684.22      794.92     38.19 o 
   1   7   2       50.44       27.18     23.08 o 
   2   7   2     1096.63     1080.01     32.93 o 
   3   7   2      286.85      326.10     43.50 o 
   4   7   2     1214.17     1429.52     42.85 o 
   5   7   2      716.16      628.52     33.14 o 
   6   7   2        0.43       18.64     43.89 o 
   7   7   2      544.73      523.18     40.56 o 
   8   7   2       38.87       20.54     59.95 o 
   9   7   2        3.33        0.00     66.22 o 
  10   7   2      115.48       85.67     73.05 o 
  11   7   2      128.59      126.05     96.01 o 
  12   7   2       18.53       57.85    124.02 o 
 -12   8   2        1.86       23.13     80.53 o 
 -11   8   2       16.95       60.54     61.47 o 
 -10   8   2       21.67        5.53     14.09 o 
  -9   8   2      129.80      153.18     44.73 o 
  -8   8   2      144.60      142.03     36.67 o 
  -7   8   2       31.36       46.30     35.04 o 
  -6   8   2       52.73       88.63     30.39 o 
  -5   8   2      235.23      250.13     29.10 o 
  -4   8   2       33.99        0.00     27.68 o 
  -3   8   2      280.17      387.41     22.56 o 
  -2   8   2     1416.36     1415.35     30.28 o 
  -1   8   2      207.03      146.93     26.94 o 
   0   8   2     1774.57     1738.42     66.32 o 
   1   8   2      476.94      558.62     28.10 o 
   2   8   2       84.23       57.35     28.02 o 
   3   8   2      263.76      202.72     34.85 o 
   4   8   2      140.56      140.44     44.50 o 
   5   8   2      996.08     1047.03     70.19 o 
   6   8   2       37.82       74.09     41.56 o 
   7   8   2       30.43        8.54     23.44 o 
   8   8   2       19.31       13.44     26.45 o 
   9   8   2       27.52       82.32     58.81 o 
  10   8   2       12.75       32.68    105.30 o 
  11   8   2       19.88       11.95     62.78 o 
 -12   9   2       30.34       13.99     49.32 o 
 -11   9   2      133.44      157.23     60.22 o 
 -10   9   2        8.93        0.00     42.36 o 
  -9   9   2       87.63       90.77     45.01 o 
  -8   9   2      478.62      455.77     39.14 o 
  -7   9   2        7.68       41.27     41.25 o 
  -6   9   2      243.42      236.91     35.18 o 
  -5   9   2      540.89      420.97     32.39 o 
  -4   9   2       27.15       18.46     29.03 o 
  -3   9   2        6.26       45.01     25.08 o 
  -2   9   2      160.36      123.07     20.87 o 
  -1   9   2       44.64       26.51     30.10 o 
   0   9   2      850.59      892.37     34.67 o 
   1   9   2      174.25      165.91     31.51 o 
   2   9   2      479.14      512.13     30.65 o 
   3   9   2      453.23      463.73     56.08 o 
   4   9   2      167.50      131.59     46.44 o 
   5   9   2     1239.80     1275.04     53.18 o 
   6   9   2      336.29      254.36     63.51 o 
   7   9   2      423.27      426.20     48.38 o 
   8   9   2      111.26      148.82     66.56 o 
   9   9   2        6.79       29.98     73.67 o 
  10   9   2       58.23        6.75     26.36 o 
  11   9   2      241.55      295.27    128.74 o 
 -12  10   2        1.55        0.00     48.80 o 
 -11  10   2       46.70       47.86     64.13 o 
 -10  10   2       16.34       10.22     28.64 o 
  -9  10   2        9.12       22.25     50.98 o 
  -8  10   2     1045.00     1157.16     50.02 o 
  -7  10   2       30.76        9.58     16.18 o 
  -6  10   2       83.18       73.10     41.04 o 
  -5  10   2       44.72       74.81     33.88 o 
  -4  10   2       42.74       38.45     30.99 o 
  -3  10   2        2.95        6.86     29.47 o 
  -2  10   2        6.72       42.81     22.96 o 
  -1  10   2        0.49        0.00     14.66 o 
   0  10   2      331.66      253.01     33.97 o 
   1  10   2      103.64      100.96     32.55 o 
   2  10   2       18.24       33.30     39.38 o 
   3  10   2      442.16      445.75     44.24 o 
   4  10   2       16.47       11.31     26.59 o 
   5  10   2      153.55      178.07     45.96 o 
   6  10   2      629.61      669.42     46.60 o 
   7  10   2      218.02      161.41     66.43 o 
   8  10   2        0.52       16.17     57.55 o 
   9  10   2        0.66       11.04     81.16 o 
  10  10   2      321.03      357.29     91.99 o 
  11  10   2       51.19        0.00     27.20 o 
 -11  11   2       11.59        0.00     14.02 o 
 -10  11   2       10.60       43.46     80.66 o 
  -9  11   2      161.42      127.48     59.95 o 
  -8  11   2        3.60        6.74     24.21 o 
  -7  11   2      196.53      288.05     48.67 o 
  -6  11   2        1.82        2.90     43.39 o 
  -5  11   2       48.22       58.71     38.34 o 
  -4  11   2        7.16       39.07     36.94 o 
  -3  11   2      236.89      350.89     39.37 o 
  -2  11   2      186.38      229.09     34.51 o 
  -1  11   2      218.51      229.24     36.85 o 
   0  11   2      123.02       77.08     37.96 o 
   1  11   2      276.70      291.36     37.22 o 
   2  11   2       19.28        0.95     15.91 o 
   3  11   2      526.82      538.63     48.58 o 
   4  11   2        2.88       27.27     53.76 o 
   5  11   2       10.82       17.46     52.81 o 
   6  11   2      384.22      373.91     49.99 o 
   7  11   2      133.14      164.84     57.28 o 
   8  11   2        5.94       19.60     24.38 o 
   9  11   2      402.97      443.88     82.15 o 
  10  11   2        1.36        0.00     75.59 o 
 -10  12   2        1.00        0.00     56.60 o 
  -9  12   2        0.58        0.67     10.15 o 
  -8  12   2        3.21        0.30     44.17 o 
  -7  12   2        2.07       32.61     61.80 o 
  -6  12   2        0.62       29.69     55.71 o 
  -5  12   2        0.06       17.28     52.91 o 
  -4  12   2      152.04      125.10     46.48 o 
  -3  12   2        1.31       16.62     22.73 o 
  -2  12   2      194.26      165.99     36.24 o 
  -1  12   2        0.07       25.50     42.11 o 
   0  12   2      126.82       97.81     38.73 o 
   1  12   2      173.19      232.02     46.06 o 
   2  12   2     1156.71     1243.23     71.09 o 
   3  12   2      330.67      401.08     51.01 o 
   4  12   2      534.68      553.28     56.87 o 
   5  12   2      253.20      278.11     51.06 o 
   6  12   2       15.48       39.20     68.98 o 
   7  12   2        0.34        0.00     21.27 o 
   8  12   2       23.65       55.13     70.93 o 
   9  12   2        1.56        0.56     20.79 o 
 -10  13   2        1.99        0.00     79.67 o 
  -9  13   2      139.20      205.02     79.43 o 
  -8  13   2        4.38       27.31     77.20 o 
  -7  13   2       33.48       49.91     64.85 o 
  -6  13   2       13.70       38.25     57.94 o 
  -5  13   2       61.80       78.33     57.88 o 
  -4  13   2       50.75       36.00     52.89 o 
  -3  13   2      546.18      524.23     46.52 o 
  -2  13   2      108.13      133.88     42.53 o 
  -1  13   2      512.39      497.39     47.36 o 
   0  13   2       30.55       33.28     48.44 o 
   1  13   2      100.76      194.98     54.74 o 
   2  13   2       61.28       60.85     52.34 o 
   3  13   2      581.26      530.42     56.37 o 
   4  13   2      205.04      149.70     65.51 o 
   5  13   2      162.61      147.68     59.05 o 
   6  13   2       74.41       48.51     59.76 o 
   7  13   2       75.15      117.81     72.68 o 
   8  13   2       41.61       46.66     79.90 o 
   9  13   2       78.63       81.02     87.32 o 
  -9  14   2        7.42       32.95     72.89 o 
  -8  14   2        0.72        4.96     15.53 o 
  -7  14   2       12.22       37.02     73.41 o 
  -6  14   2       24.13       40.18     58.67 o 
  -5  14   2       11.33        4.72     21.40 o 
  -4  14   2        0.21        8.07     48.63 o 
  -3  14   2      296.70      307.52     51.73 o 
  -2  14   2       83.66       74.56     63.42 o 
  -1  14   2      627.75      661.74     73.01 o 
   0  14   2        0.56        0.00     42.56 o 
   1  14   2      109.84      122.35     72.63 o 
   2  14   2        0.52        0.00     49.37 o 
   3  14   2       33.71       51.36     86.83 o 
   4  14   2        0.00       18.19     55.14 o 
   5  14   2      104.84       74.16     67.31 o 
   6  14   2       43.03       24.68     69.75 o 
   7  14   2       34.36       65.60     82.22 o 
   8  14   2       15.82        9.17     14.84 o 
  -8  15   2       12.74       12.83     83.43 o 
  -7  15   2        6.97       25.85     95.81 o 
  -6  15   2        9.48       13.57    107.41 o 
  -5  15   2      133.21      144.26     79.43 o 
  -4  15   2        0.19        8.57     56.98 o 
  -3  15   2      107.35       72.61     72.85 o 
  -2  15   2       13.38       40.89     68.09 o 
  -1  15   2      295.57      372.88     83.92 o 
   0  15   2        1.32        0.00     66.81 o 
   1  15   2      226.71      324.40     88.84 o 
   2  15   2       55.52       97.54     98.74 o 
   3  15   2        1.91        8.09     92.60 o 
   4  15   2        2.23        0.00     33.48 o 
   5  15   2        7.23       20.87     76.75 o 
   6  15   2       99.93      144.31     96.20 o 
   7  15   2       62.91       38.39     99.14 o 
  -7  16   2        6.54        0.00     39.49 o 
  -6  16   2      100.24      210.99     90.47 o 
  -5  16   2        6.05        0.00     94.72 o 
  -4  16   2       21.24       20.10     56.70 o 
  -3  16   2       10.90        0.00     45.15 o 
  -2  16   2        0.97        0.00     23.53 o 
  -1  16   2        4.30       26.99     93.16 o 
   0  16   2       62.78       88.70    105.74 o 
   1  16   2       70.25       45.18    104.03 o 
   2  16   2       15.30       54.94     99.91 o 
   3  16   2       16.12        2.47    149.88 o 
   4  16   2        5.09       25.62     87.61 o 
   5  16   2        8.14        0.00    116.79 o 
   6  16   2        0.05       15.41     77.86 o 
  -5  17   2       59.64       31.04    105.26 o 
  -4  17   2       12.45       84.98    114.18 o 
  -3  17   2        8.70       23.21    102.00 o 
  -2  17   2       44.82       90.58    119.18 o 
  -1  17   2       38.17       32.17     98.07 o 
   0  17   2       37.91       35.70     98.53 o 
   1  17   2        3.89       25.03    105.64 o 
   2  17   2        2.70        0.00     98.90 o 
   3  17   2       57.14       59.99    115.99 o 
   4  17   2        8.34       24.43    101.21 o 
  -2  18   2        3.12       44.59    127.98 o 
  -1  18   2       44.40        9.78     90.05 o 
   0  18   2        6.10       28.71    130.37 o 
   1  18   2       11.25       40.81    135.34 o 
 -14   0   3      119.51      119.45    162.61 o 
 -12   0   3      116.22      133.47    139.95 o 
 -10   0   3     1561.76     1323.50     89.79 o 
  -8   0   3      482.12      401.82     40.45 o 
  -6   0   3       37.10       58.27     35.67 o 
  -4   0   3       25.44       17.95     25.09 o 
  -2   0   3       45.30      132.40     27.70 o 
   0   0   3    12751.54    12314.74    164.94 o 
   2   0   3       74.84       61.47     39.41 o 
   4   0   3     1399.53     1880.98     55.82 o 
   6   0   3      670.16      889.21     86.10 o 
   8   0   3     3373.35     3531.14    103.49 o 
  10   0   3      187.52       91.11     73.08 o 
  12   0   3      164.77      106.97    112.92 o 
 -14   1   3        6.22       41.56    130.83 o 
 -13   1   3        1.73        9.42    111.87 o 
 -12   1   3       87.94      129.34     98.54 o 
 -11   1   3      118.71       90.04     78.66 o 
 -10   1   3        0.39       10.98     38.77 o 
  -9   1   3       69.20       64.05     37.34 o 
  -8   1   3     1239.31     1612.26     42.14 o 
  -7   1   3     1219.65     1091.71     33.68 o 
  -6   1   3     1753.58     1864.71     39.93 o 
  -5   1   3      194.09      145.60     20.17 o 
  -4   1   3     4507.66     4334.18     39.16 o 
  -3   1   3      250.60      219.81     12.00 o 
  -2   1   3      466.14      440.35     14.81 o 
  -1   1   3      700.15      840.29     20.06 o 
   0   1   3      393.59      297.24     18.82 o 
   1   1   3     3558.38     3375.86     43.31 o 
   2   1   3     5326.35     5047.76     58.86 o 
   3   1   3     3944.86     3665.63     59.03 o 
   4   1   3       44.54       15.31     14.84 o 
   5   1   3        1.72        4.96     11.66 o 
   6   1   3       32.11       21.95     33.57 o 
   7   1   3      354.32      322.85     38.86 o 
   8   1   3      254.61      257.20     43.84 o 
   9   1   3      129.83      143.31     51.01 o 
  10   1   3      330.43      314.57     59.70 o 
  11   1   3       23.21       43.04     67.89 o 
  12   1   3       15.95        1.70     19.92 o 
 -14   2   3       26.51       12.99    135.38 o 
 -13   2   3      102.49      119.78     91.70 o 
 -12   2   3      107.56      149.83     83.33 o 
 -11   2   3      199.93      168.48     58.97 o 
 -10   2   3      210.99      237.11     40.71 o 
  -9   2   3       22.04       84.59     37.29 o 
  -8   2   3       83.82       72.89     30.03 o 
  -7   2   3      821.44      972.62     33.00 o 
  -6   2   3       78.30       86.32     21.12 o 
  -5   2   3       90.44      123.48     18.46 o 
  -4   2   3     5663.28     5409.22     46.21 o 
  -3   2   3     6578.92     6946.92     42.81 o 
  -2   2   3        0.96        1.48      8.14 o 
  -1   2   3       16.15       21.79     13.60 o 
   0   2   3       20.80       55.91     15.23 o 
   1   2   3     7298.53     7185.28     72.45 o 
   2   2   3       26.55        8.20      6.31 o 
   3   2   3     1726.14     1503.95     25.91 o 
   4   2   3      922.37      852.41     18.40 o 
   5   2   3      343.02      259.74     27.81 o 
   6   2   3      341.71      424.08     30.83 o 
   7   2   3      637.33      691.54     38.52 o 
   8   2   3      815.84      772.70     42.53 o 
   9   2   3      410.30      373.71     50.57 o 
  10   2   3       28.50       40.23     59.38 o 
  11   2   3       90.06       57.28     63.79 o 
  12   2   3       94.28       84.30     75.35 o 
 -14   3   3        7.72        0.00    105.71 o 
 -13   3   3        2.53       14.13    236.83 o 
 -12   3   3      121.65      136.30    102.63 o 
 -11   3   3       29.05       60.07     61.86 o 
 -10   3   3      417.19      471.57     52.28 o 
  -9   3   3      103.98      106.71     36.47 o 
  -8   3   3      232.90      188.44     30.40 o 
  -7   3   3      656.10      592.15     25.83 o 
  -6   3   3        0.17        3.50     27.90 o 
  -5   3   3     8382.52     8124.26     63.78 o 
  -4   3   3     5805.95     5832.04     68.13 o 
  -3   3   3     6172.45     6060.47     46.12 o 
  -2   3   3      127.67      160.20     14.33 o 
  -1   3   3      565.08      480.55     16.51 o 
   0   3   3      336.00      400.60     17.63 o 
   1   3   3      953.55     1115.20     24.45 o 
   2   3   3      106.18      131.65     12.11 o 
   3   3   3     4633.93     4471.58     49.07 o 
   4   3   3     2341.98     2470.53     76.42 o 
   5   3   3     1238.06     1466.63     39.61 o 
   6   3   3      285.96      233.18     33.40 o 
   7   3   3      605.40      560.48     34.51 o 
   8   3   3     1075.74     1127.02     46.40 o 
   9   3   3      147.70       92.03     53.67 o 
  10   3   3       54.80       78.39     58.15 o 
  11   3   3      101.32       83.90     69.13 o 
  12   3   3       29.96       59.74     83.11 o 
 -14   4   3      146.31      132.18    138.21 o 
 -13   4   3        9.81        7.45    106.73 o 
 -12   4   3       20.36        0.00     40.80 o 
 -11   4   3        2.49        0.00     66.03 o 
 -10   4   3       30.89       73.59     50.96 o 
  -9   4   3       99.10      108.38     35.76 o 
  -8   4   3        2.83       18.27     32.57 o 
  -7   4   3      121.64      107.42     24.82 o 
  -6   4   3      166.14      139.04     21.82 o 
  -5   4   3     1730.09     1586.86     32.85 o 
  -4   4   3     1004.40      803.90     23.75 o 
  -3   4   3      150.54      101.09     15.25 o 
  -2   4   3      892.42      931.12     23.82 o 
  -1   4   3     4450.18     4340.64     63.69 o 
   0   4   3       34.64       27.90     13.21 o 
   1   4   3     1307.17     1252.00     25.49 o 
   2   4   3     1494.35     1554.77     22.11 o 
   3   4   3      150.83      223.27     15.30 o 
   4   4   3      107.55       88.19     14.72 o 
   5   4   3      473.52      597.53     27.03 o 
   6   4   3      358.78      367.55     32.11 o 
   7   4   3      109.26      138.28     39.74 o 
   8   4   3       80.48       49.65     45.43 o 
   9   4   3       96.90       74.86     50.10 o 
  10   4   3       23.51        1.49     33.15 o 
  11   4   3       67.22       76.93     67.89 o 
  12   4   3      117.00       97.66     82.58 o 
 -13   5   3       45.09        0.00    103.53 o 
 -12   5   3       12.57       32.93     77.77 o 
 -11   5   3       11.00       39.35     58.81 o 
 -10   5   3      596.55      568.73     49.40 o 
  -9   5   3      100.34       90.35     35.17 o 
  -8   5   3      120.05       66.92     29.02 o 
  -7   5   3       11.19       15.38     26.38 o 
  -6   5   3        6.01       13.49     19.77 o 
  -5   5   3     1038.20      869.00     25.38 o 
  -4   5   3       67.84      104.37     20.57 o 
  -3   5   3      178.83      121.40     20.41 o 
  -2   5   3       73.05       79.62     18.02 o 
  -1   5   3      232.62      209.62     15.83 o 
   0   5   3     2203.59     1776.61     81.84 o 
   1   5   3      105.23       47.37     14.99 o 
   2   5   3      838.96      725.82     23.30 o 
   3   5   3     2712.98     2571.78     32.84 o 
   4   5   3     1234.57     1219.29     25.33 o 
   5   5   3      108.65      104.93     26.98 o 
   6   5   3      625.53      630.46     42.01 o 
   7   5   3       31.28       18.86     19.05 o 
   8   5   3       57.44       49.20     49.03 o 
   9   5   3      127.70       98.41     65.37 o 
  10   5   3       75.39       44.21     45.99 o 
  11   5   3       29.50       73.64     70.86 o 
  12   5   3       29.47       55.31     96.04 o 
 -13   6   3       10.14       63.89    108.80 o 
 -12   6   3       22.70       35.28     67.16 o 
 -11   6   3      504.32      547.48     59.78 o 
 -10   6   3       95.73       81.53     46.85 o 
  -9   6   3       69.11       21.54     38.42 o 
  -8   6   3       48.54       64.55     32.38 o 
  -7   6   3      120.59      122.51     29.30 o 
  -6   6   3      666.39      788.37     28.34 o 
  -5   6   3      138.79      108.47     22.59 o 
  -4   6   3     2646.65     3127.50     50.19 o 
  -3   6   3       53.18       72.39     22.08 o 
  -2   6   3     1023.82     1182.02     30.58 o 
  -1   6   3       68.74       49.40     19.92 o 
   0   6   3     1432.62     1395.87     35.15 o 
   1   6   3      246.84      250.84     16.10 o 
   2   6   3     1064.93     1028.19     29.76 o 
   3   6   3       28.35       38.81     18.20 o 
   4   6   3       51.87       43.94     20.00 o 
   5   6   3     1391.23     1540.21     45.25 o 
   6   6   3        9.67        0.00     34.24 o 
   7   6   3       23.03       16.40     41.44 o 
   8   6   3       80.88      111.70     47.10 o 
   9   6   3      496.24      455.68     55.84 o 
  10   6   3        3.04       12.38     43.31 o 
  11   6   3       10.40       17.51     83.36 o 
  12   6   3       18.14        2.04     18.74 o 
 -13   7   3       19.88       64.45    126.19 o 
 -12   7   3        2.97        0.52     29.95 o 
 -11   7   3      375.04      408.19     64.34 o 
 -10   7   3      134.35       88.24     51.52 o 
  -9   7   3        0.17        8.26     41.48 o 
  -8   7   3        3.05        5.21     22.17 o 
  -7   7   3      262.37      283.98     30.21 o 
  -6   7   3      135.32       77.45     29.32 o 
  -5   7   3     6099.31     6317.67     67.72 o 
  -4   7   3      619.62      784.34     44.10 o 
  -3   7   3       30.79       34.61     26.45 o 
  -2   7   3      459.44      568.14     29.84 o 
  -1   7   3      295.96      162.02     22.34 o 
   0   7   3     1401.32     1024.62     56.55 o 
   1   7   3     1283.09     1249.06     36.59 o 
   2   7   3     2171.09     2297.06     46.12 o 
   3   7   3      111.65      133.35     24.47 o 
   4   7   3      478.85      446.61     22.95 o 
   5   7   3      384.41      445.42     29.34 o 
   6   7   3      176.83      188.72     33.57 o 
   7   7   3       19.54       37.50     41.38 o 
   8   7   3        5.39       24.48     56.39 o 
   9   7   3        0.75        0.44      7.19 o 
  10   7   3      110.14       89.11     75.77 o 
  11   7   3      158.04      140.03    114.78 o 
 -13   8   3       76.71       56.33    130.79 o 
 -12   8   3        4.57        0.00     82.50 o 
 -11   8   3      250.93      271.43     55.67 o 
 -10   8   3      154.48       82.00     48.07 o 
  -9   8   3        6.50       20.42     30.54 o 
  -8   8   3       44.99       39.65     41.43 o 
  -7   8   3      290.91      196.51     32.70 o 
  -6   8   3      482.03      400.43     33.32 o 
  -5   8   3       84.17       60.22     30.53 o 
  -4   8   3        6.59       41.22     26.03 o 
  -3   8   3      366.49      261.66     26.86 o 
  -2   8   3       23.73       43.98     25.87 o 
  -1   8   3      528.51      470.22     22.54 o 
   0   8   3     1678.20     1882.25     44.24 o 
   1   8   3       35.74       19.10     20.53 o 
   2   8   3      269.63      224.17     30.01 o 
   3   8   3      323.88      243.57     34.61 o 
   4   8   3       39.16       89.08     52.81 o 
   5   8   3       31.81       36.89     38.08 o 
   6   8   3       35.08       42.73     43.00 o 
   7   8   3      466.76      578.94     54.19 o 
   8   8   3       12.84        4.38     63.98 o 
   9   8   3      197.69      208.59     93.06 o 
  10   8   3        1.65        0.00     85.97 o 
  11   8   3       50.17       53.87    112.52 o 
 -12   9   3        7.45       23.75     60.21 o 
 -11   9   3       46.73       41.67     52.37 o 
 -10   9   3       30.59       25.37     47.01 o 
  -9   9   3        0.41        7.58     42.14 o 
  -8   9   3      164.47      144.06     40.86 o 
  -7   9   3      205.60      215.25     39.42 o 
  -6   9   3       22.48       63.99     36.90 o 
  -5   9   3     3095.12     3393.97     85.54 o 
  -4   9   3      715.10      677.16     28.79 o 
  -3   9   3       79.12       88.51     32.14 o 
  -2   9   3      968.97     1040.69     35.47 o 
  -1   9   3        4.81        0.00     23.39 o 
   0   9   3      544.12      610.72     31.98 o 
   1   9   3       43.71       80.73     31.31 o 
   2   9   3       86.06      119.71     33.60 o 
   3   9   3      168.32      145.23     36.24 o 
   4   9   3        3.41       13.40     55.67 o 
   5   9   3       38.72       23.91     50.51 o 
   6   9   3      306.71      350.60     64.94 o 
   7   9   3      198.39      212.61     59.68 o 
   8   9   3        0.02       11.11     32.66 o 
   9   9   3        0.52        9.91     84.86 o 
  10   9   3        0.08        0.00     81.21 o 
  11   9   3      124.20      117.59    124.33 o 
 -12  10   3       24.33       52.23     79.27 o 
 -11  10   3       41.15       42.53     61.08 o 
 -10  10   3        0.37        0.00     27.66 o 
  -9  10   3       24.03       23.29     42.44 o 
  -8  10   3      162.03      108.41     50.63 o 
  -7  10   3      323.60      194.56     43.56 o 
  -6  10   3      461.98      425.58     38.13 o 
  -5  10   3       53.20       58.49     36.62 o 
  -4  10   3      115.05      147.92     31.46 o 
  -3  10   3      883.13      856.37     38.02 o 
  -2  10   3      526.33      672.87     33.56 o 
  -1  10   3      140.47      123.08     29.24 o 
   0  10   3      404.61      355.45     42.33 o 
   1  10   3      400.83      384.62     36.88 o 
   2  10   3       29.33        6.43     37.35 o 
   3  10   3        0.27       19.64     47.28 o 
   4  10   3       71.42       99.42     46.06 o 
   5  10   3       85.13       92.19     49.67 o 
   6  10   3      105.26       93.79     57.70 o 
   7  10   3        4.62       16.49     59.43 o 
   8  10   3        0.29       35.36     76.61 o 
   9  10   3      139.01      146.94     85.83 o 
  10  10   3        0.17        0.00     43.35 o 
 -11  11   3        7.41        5.25     33.19 o 
 -10  11   3       24.39       49.90     66.32 o 
  -9  11   3       49.43       43.21     59.50 o 
  -8  11   3        0.02        0.00     41.20 o 
  -7  11   3      260.74      256.27     49.03 o 
  -6  11   3        4.55        4.17     27.51 o 
  -5  11   3      598.88      570.68     42.99 o 
  -4  11   3     2195.46     2199.04     57.02 o 
  -3  11   3     1132.74     1125.30     43.39 o 
  -2  11   3      204.20      174.86     32.91 o 
  -1  11   3      158.89      170.91     31.11 o 
   0  11   3      355.34      388.98     38.92 o 
   1  11   3      382.34      424.05     39.90 o 
   2  11   3       24.90       46.29     40.54 o 
   3  11   3      524.94      504.65     52.04 o 
   4  11   3      202.08      199.18     53.02 o 
   5  11   3        5.82       28.86     52.67 o 
   6  11   3        4.01       24.37     48.81 o 
   7  11   3      171.94      121.87     67.04 o 
   8  11   3       57.30       56.23     76.11 o 
   9  11   3       51.55       81.50     94.92 o 
  10  11   3      153.14      156.07    104.20 o 
 -10  12   3       48.34       55.74     70.36 o 
  -9  12   3       11.01       16.98     47.47 o 
  -8  12   3        1.60        0.00     32.07 o 
  -7  12   3       14.32       17.17     60.97 o 
  -6  12   3       10.97        3.38     17.35 o 
  -5  12   3      283.70      297.00     48.89 o 
  -4  12   3      218.40      284.61     44.03 o 
  -3  12   3      147.54      154.91     44.02 o 
  -2  12   3      176.32      146.35     36.71 o 
  -1  12   3      525.70      530.01     35.42 o 
   0  12   3       85.29       79.82     44.38 o 
   1  12   3      200.45      134.84     43.80 o 
   2  12   3      113.32       52.07     50.83 o 
   3  12   3       26.47       25.75     56.00 o 
   4  12   3      460.68      387.49     60.61 o 
   5  12   3       71.78       88.15     57.61 o 
   6  12   3       75.13       52.40     64.60 o 
   7  12   3       17.95       44.76     69.82 o 
   8  12   3       97.54       80.50     71.77 o 
   9  12   3       79.17       74.99     85.29 o 
 -10  13   3       32.04       14.40     80.46 o 
  -9  13   3       75.77      109.95     77.73 o 
  -8  13   3       21.10       39.93     70.26 o 
  -7  13   3       78.30       91.09     64.41 o 
  -6  13   3      111.11       50.46     60.22 o 
  -5  13   3      161.26      118.21     56.80 o 
  -4  13   3        4.09       13.78     47.34 o 
  -3  13   3       97.69       87.19     45.16 o 
  -2  13   3       54.68       39.75     40.88 o 
  -1  13   3      234.64      249.07     40.58 o 
   0  13   3       12.36       40.86     49.17 o 
   1  13   3        6.19        3.50     31.35 o 
   2  13   3       21.76       27.91     57.33 o 
   3  13   3      994.31     1086.02     60.02 o 
   4  13   3      100.29      127.51     65.71 o 
   5  13   3       68.11      111.82     63.42 o 
   6  13   3       29.60       55.29     68.92 o 
   7  13   3       10.79        5.43     65.63 o 
   8  13   3       79.64       90.66     86.55 o 
  -9  14   3        0.32       16.56     84.09 o 
  -8  14   3       25.31       48.81     74.61 o 
  -7  14   3       25.87        3.65     15.63 o 
  -6  14   3       30.55       44.43     66.26 o 
  -5  14   3        4.88        4.95     65.41 o 
  -4  14   3        7.46        2.07     22.09 o 
  -3  14   3      285.46      350.20     55.08 o 
  -2  14   3      205.58      165.54     62.16 o 
  -1  14   3      161.30      169.65     63.32 o 
   0  14   3       13.30       26.86     52.98 o 
   1  14   3       14.13       12.80     30.82 o 
   2  14   3        7.12       11.97     68.28 o 
   3  14   3       30.47       48.62     68.14 o 
   4  14   3       11.79        5.81     60.13 o 
   5  14   3       39.94       91.43     72.52 o 
   6  14   3        3.27        4.87     59.08 o 
   7  14   3        7.94       44.10     84.40 o 
  -8  15   3       80.37      141.48     88.28 o 
  -7  15   3        6.87       18.33     63.08 o 
  -6  15   3       10.79       24.05     73.33 o 
  -5  15   3       21.01       38.64     69.06 o 
  -4  15   3       63.54       67.71     66.41 o 
  -3  15   3       15.50       10.28     44.61 o 
  -2  15   3       41.63       40.29     69.88 o 
  -1  15   3      122.45      170.52     85.02 o 
   0  15   3       12.08        0.00     53.07 o 
   1  15   3        7.56       43.56     84.69 o 
   2  15   3        5.05        0.00     81.29 o 
   3  15   3       66.16      110.73    102.06 o 
   4  15   3       15.19       61.01    110.32 o 
   5  15   3      119.69      138.84     92.62 o 
   6  15   3        8.14        6.20    107.12 o 
  -7  16   3        6.09        5.25     72.89 o 
  -6  16   3       22.45       66.94     82.95 o 
  -5  16   3        3.42       28.82     88.79 o 
  -4  16   3        2.96       17.54     87.06 o 
  -3  16   3        1.12        1.91     26.73 o 
  -2  16   3        1.37       34.35     92.95 o 
  -1  16   3      117.62      164.72    102.91 o 
   0  16   3        5.01        0.00     98.14 o 
   1  16   3        2.04        0.70      5.91 o 
   2  16   3       25.95        6.64    104.73 o 
   3  16   3        2.62       13.13     41.44 o 
   4  16   3        1.29        0.00      4.02 o 
   5  16   3       35.34        5.02     15.01 o 
  -5  17   3       34.06       79.30    124.05 o 
  -4  17   3       84.04       89.87    115.63 o 
  -3  17   3        9.64       23.21    117.41 o 
  -2  17   3       62.38      102.37    109.40 o 
  -1  17   3       71.72       54.53    109.75 o 
   0  17   3       18.70        0.00    291.41 o 
   1  17   3        0.30       13.17    115.56 o 
   2  17   3        4.95       12.81    144.66 o 
   3  17   3        8.35       40.67    131.78 o 
 -14   0   4       59.26       99.81    156.56 o 
 -12   0   4       81.73       37.81    140.39 o 
 -10   0   4     2674.67     3280.03     91.59 o 
  -8   0   4      622.41      629.77     48.14 o 
  -6   0   4      817.09      771.04     42.51 o 
  -4   0   4     8476.22     7393.40     97.28 o 
  -2   0   4    18173.56    17149.67    129.51 o 
   0   0   4     1626.17     1820.49     76.70 o 
   2   0   4       20.11       22.81     34.60 o 
   4   0   4     5083.45     5203.83     91.47 o 
   6   0   4     1220.74     1137.62     59.07 o 
   8   0   4     1119.24     1292.39     70.35 o 
  10   0   4        7.09        0.00     90.69 o 
  12   0   4      182.91      156.24    119.27 o 
 -14   1   4       48.77      103.92    126.48 o 
 -13   1   4        4.06       26.26    103.97 o 
 -12   1   4       15.07        8.53     99.53 o 
 -11   1   4      497.46      405.01     59.83 o 
 -10   1   4       33.94       82.74     46.05 o 
  -9   1   4      921.85      920.23     37.56 o 
  -8   1   4      533.32      677.72     32.50 o 
  -7   1   4       63.52       46.00     29.29 o 
  -6   1   4       92.14       57.06     24.79 o 
  -5   1   4      257.15      212.31     21.47 o 
  -4   1   4     1025.23      958.19     22.99 o 
  -3   1   4      436.23      428.68     13.89 o 
  -2   1   4     5591.25     5396.79     55.38 o 
  -1   1   4     1381.38     1278.65     58.62 o 
   0   1   4     1493.59     1801.89     38.48 o 
   1   1   4      337.49      376.37     29.58 o 
   2   1   4     4002.75     4167.90    106.29 o 
   3   1   4        8.18        1.40     18.26 o 
   4   1   4        0.07       31.23     19.45 o 
   5   1   4      351.53      342.06     24.24 o 
   6   1   4      585.06      449.49     33.88 o 
   7   1   4      294.71      261.24     39.46 o 
   8   1   4      192.35      235.56     46.34 o 
   9   1   4       28.23        6.18     39.62 o 
  10   1   4      103.89       79.85     59.09 o 
  11   1   4       31.03       27.41     53.63 o 
  12   1   4        1.25       48.24     82.69 o 
 -14   2   4       17.83       22.49    130.06 o 
 -13   2   4       17.85       20.24    104.96 o 
 -12   2   4      149.51       87.43     87.44 o 
 -11   2   4      109.55       91.50     64.92 o 
 -10   2   4       59.56       43.76     29.62 o 
  -9   2   4        3.20       22.15     40.53 o 
  -8   2   4     1159.75     1177.49     39.68 o 
  -7   2   4       94.33       48.72     30.60 o 
  -6   2   4     2641.08     2750.12     40.46 o 
  -5   2   4      168.28      142.60     15.29 o 
  -4   2   4        3.75       11.41     11.30 o 
  -3   2   4     1716.92     2032.29     23.84 o 
  -2   2   4     9065.68     8659.65     52.86 o 
  -1   2   4        8.35       34.02     15.43 o 
   0   2   4      108.80      158.05     16.89 o 
   1   2   4      985.59     1140.29     27.71 o 
   2   2   4     4952.89     4688.20     47.49 o 
   3   2   4      167.99      180.69     18.12 o 
   4   2   4      116.33      114.09     18.45 o 
   5   2   4      255.66      195.21     17.38 o 
   6   2   4       89.28       65.54     33.50 o 
   7   2   4        0.32        2.02     13.64 o 
   8   2   4      130.43      125.01     46.37 o 
   9   2   4      224.18      205.23     54.11 o 
  10   2   4      275.58      334.12     61.94 o 
  11   2   4        8.94       16.11     79.88 o 
  12   2   4      161.69      225.78     84.36 o 
 -14   3   4      117.53      141.65    128.31 o 
 -13   3   4        0.62       29.38    117.79 o 
 -12   3   4        1.67        1.51     14.94 o 
 -11   3   4       26.65        0.00     44.70 o 
 -10   3   4        1.13        1.25     43.50 o 
  -9   3   4      308.92      292.04     38.05 o 
  -8   3   4      279.40      288.42     32.94 o 
  -7   3   4      455.94      448.71     26.37 o 
  -6   3   4      183.13      220.08     22.67 o 
  -5   3   4       18.67       44.34     17.29 o 
  -4   3   4     1116.79     1080.24     23.00 o 
  -3   3   4        4.14        8.36     13.69 o 
  -2   3   4      810.22      875.75     21.67 o 
  -1   3   4     1210.31      938.27     23.58 o 
   0   3   4       75.65       98.01     17.04 o 
   1   3   4       72.67       51.73     17.58 o 
   2   3   4       81.48       96.07     14.15 o 
   3   3   4     3027.35     3221.49     37.46 o 
   4   3   4      413.44      385.38     17.99 o 
   5   3   4      117.91       89.84     14.56 o 
   6   3   4      207.43      166.61     33.84 o 
   7   3   4      969.67      907.53     41.12 o 
   8   3   4      785.14      762.89     53.77 o 
   9   3   4      378.62      401.68     52.17 o 
  10   3   4       85.83       65.41     65.56 o 
  11   3   4      126.17      143.09     74.69 o 
  12   3   4       12.02        0.00      4.81 o 
 -14   4   4      104.28       98.02    119.24 o 
 -13   4   4       10.33        0.00    117.44 o 
 -12   4   4       36.71       36.95     79.98 o 
 -11   4   4      166.63      156.70     65.28 o 
 -10   4   4        7.53        2.35     45.69 o 
  -9   4   4       63.69       56.48     41.04 o 
  -8   4   4       64.21       79.83     32.62 o 
  -7   4   4        1.41        8.73     29.79 o 
  -6   4   4     1360.22     1380.03     29.41 o 
  -5   4   4      985.52     1123.48     28.26 o 
  -4   4   4     3466.30     3576.10     41.68 o 
  -3   4   4      458.81      402.94     20.29 o 
  -2   4   4       77.74       63.92     16.76 o 
  -1   4   4      161.64      138.75     14.58 o 
   0   4   4     3308.26     3318.21     59.86 o 
   1   4   4     2183.60     2099.95     35.42 o 
   2   4   4     5800.73     5407.67     65.03 o 
   3   4   4      449.00      527.60     18.49 o 
   4   4   4     3513.24     3431.48     56.42 o 
   5   4   4     1649.10     1401.31     39.96 o 
   6   4   4      468.88      445.97     37.18 o 
   7   4   4       34.51       68.34     40.20 o 
   8   4   4      175.74      218.17     44.16 o 
   9   4   4       63.44       67.06     56.36 o 
  10   4   4      112.56      170.89     65.04 o 
  11   4   4       29.66       33.86     85.60 o 
  12   4   4       29.28        0.00     11.55 o 
 -13   5   4        0.50        0.00     76.52 o 
 -12   5   4       25.57        6.34     76.38 o 
 -11   5   4      111.39       94.79     69.31 o 
 -10   5   4      411.42      516.51     57.90 o 
  -9   5   4        2.28        3.61     21.64 o 
  -8   5   4     1085.58     1081.16     32.07 o 
  -7   5   4       10.95       17.51     27.18 o 
  -6   5   4        0.91        0.00     17.59 o 
  -5   5   4     1211.90     1036.78     29.25 o 
  -4   5   4     2184.70     2184.15     39.60 o 
  -3   5   4     1416.21     1182.77     29.59 o 
  -2   5   4     2065.66     1845.64     33.22 o 
  -1   5   4      461.67      408.23     29.31 o 
   0   5   4      103.66      116.49     16.75 o 
   1   5   4      828.46      624.85     22.33 o 
   2   5   4      618.45      653.97     24.46 o 
   3   5   4     2481.45     2523.06     32.92 o 
   4   5   4      214.35      221.79     21.35 o 
   5   5   4      183.63      141.38     18.60 o 
   6   5   4       67.81       99.74     37.97 o 
   7   5   4        9.09       11.81     37.00 o 
   8   5   4      721.50      723.83     47.17 o 
   9   5   4      123.37       73.72     54.78 o 
  10   5   4       31.26        6.20     81.51 o 
  11   5   4        0.07        0.00     65.63 o 
 -13   6   4       53.50       14.44     58.72 o 
 -12   6   4      247.57      230.39     78.05 o 
 -11   6   4        1.59        0.16     14.10 o 
 -10   6   4       54.47       47.93     55.55 o 
  -9   6   4       78.60       75.81     35.90 o 
  -8   6   4        8.58       20.01     32.31 o 
  -7   6   4       10.75       13.53     30.16 o 
  -6   6   4        2.16        0.00     12.51 o 
  -5   6   4      578.74      576.89     26.11 o 
  -4   6   4        1.88       16.80     25.65 o 
  -3   6   4      355.74      345.72     23.43 o 
  -2   6   4        8.96       13.90     20.22 o 
  -1   6   4      237.52      202.98     28.93 o 
   0   6   4     1457.94     1605.79     25.37 o 
   1   6   4     1777.11     1743.91     32.27 o 
   2   6   4      425.77      411.76     21.92 o 
   3   6   4      157.62      141.15     19.90 o 
   4   6   4     2146.10     2061.81     35.82 o 
   5   6   4      984.15      817.19     31.91 o 
   6   6   4      795.75      781.85     35.27 o 
   7   6   4        2.77        7.11     39.75 o 
   8   6   4      132.52      109.84     62.41 o 
   9   6   4      161.44      114.06     75.64 o 
  10   6   4       90.10      100.30     78.29 o 
  11   6   4       46.63      100.27     90.41 o 
 -13   7   4        2.04        0.00     35.62 o 
 -12   7   4       83.11      105.55     82.80 o 
 -11   7   4      640.60      608.71     59.62 o 
 -10   7   4      537.86      580.88     49.04 o 
  -9   7   4      516.18      497.44     37.91 o 
  -8   7   4      101.09      126.38     40.13 o 
  -7   7   4      536.61      544.54     35.63 o 
  -6   7   4        4.16        2.49     27.95 o 
  -5   7   4      222.82      207.33     30.38 o 
  -4   7   4      298.90      297.17     27.69 o 
  -3   7   4      415.68      405.02     25.72 o 
  -2   7   4       39.54       55.88     24.25 o 
  -1   7   4      104.42      180.72     19.86 o 
   0   7   4        0.09        0.00      8.12 o 
   1   7   4       34.11       53.94     16.12 o 
   2   7   4       11.80       23.15     24.26 o 
   3   7   4      114.16      144.16     25.66 o 
   4   7   4      218.90      192.98     23.15 o 
   5   7   4      770.17      685.04     30.42 o 
   6   7   4        0.02        0.00     41.67 o 
   7   7   4      377.72      252.17     53.01 o 
   8   7   4      207.42      229.00     66.79 o 
   9   7   4        3.48        7.33     65.50 o 
  10   7   4        4.98        0.59     83.44 o 
  11   7   4       20.85       11.75     49.09 o 
 -13   8   4        7.02        0.00     84.68 o 
 -12   8   4       45.24       45.42     90.52 o 
 -11   8   4        6.07        6.70     31.24 o 
 -10   8   4      116.21      115.17     53.10 o 
  -9   8   4      595.06      588.00     40.98 o 
  -8   8   4        0.55        5.35     30.16 o 
  -7   8   4       60.47      110.88     38.58 o 
  -6   8   4      246.23      327.83     38.62 o 
  -5   8   4     1052.39      972.12     37.51 o 
  -4   8   4      249.68      159.91     31.95 o 
  -3   8   4      795.92      668.30     35.46 o 
  -2   8   4        7.35       23.90     28.30 o 
  -1   8   4      797.07      783.58     31.03 o 
   0   8   4      558.37      508.78     40.82 o 
   1   8   4     1039.00      993.87     37.33 o 
   2   8   4       26.12       28.37     31.16 o 
   3   8   4        7.89       19.81     31.99 o 
   4   8   4       40.37       49.56     32.74 o 
   5   8   4       23.93       56.13     43.60 o 
   6   8   4      194.24      186.34     47.86 o 
   7   8   4       24.79       31.17     48.04 o 
   8   8   4      121.26      127.71     56.39 o 
   9   8   4      173.13      188.02     76.95 o 
  10   8   4       10.10       25.72    105.42 o 
 -12   9   4       15.59       17.36     53.98 o 
 -11   9   4        0.12       14.62     30.18 o 
 -10   9   4        0.25       10.94     35.46 o 
  -9   9   4       18.88        4.14     34.68 o 
  -8   9   4      179.71      166.57     52.59 o 
  -7   9   4      110.09      109.01     47.08 o 
  -6   9   4       21.38       50.71     41.92 o 
  -5   9   4      288.72      179.94     38.39 o 
  -4   9   4     1660.24     1873.23     47.78 o 
  -3   9   4      529.91      497.32     31.98 o 
  -2   9   4      493.65      435.05     29.53 o 
  -1   9   4        6.68       33.00     22.25 o 
   0   9   4      346.66      305.08     23.99 o 
   1   9   4      338.55      199.46     41.23 o 
   2   9   4      538.97      457.71     36.08 o 
   3   9   4      402.75      473.33     33.73 o 
   4   9   4        3.45       10.89     45.64 o 
   5   9   4       29.65        8.10     92.16 o 
   6   9   4       42.90       15.88     68.00 o 
   7   9   4       31.10       16.76     44.10 o 
   8   9   4      121.62       90.67     67.12 o 
   9   9   4        0.31       15.36    111.38 o 
  10   9   4      110.25      127.80    111.65 o 
 -12  10   4        3.49        0.72     18.64 o 
 -11  10   4      109.82      150.88     77.92 o 
 -10  10   4        1.47        6.47     54.77 o 
  -9  10   4       71.18      114.31     61.03 o 
  -8  10   4        0.18        0.00      7.35 o 
  -7  10   4      495.71      716.68     48.93 o 
  -6  10   4     1472.20     1545.74     51.36 o 
  -5  10   4      298.73      189.90     40.52 o 
  -4  10   4        5.34        0.70     31.34 o 
  -3  10   4      788.81      850.57     37.44 o 
  -2  10   4       12.24       48.27     30.19 o 
  -1  10   4      493.71      437.17     28.63 o 
   0  10   4        1.24       12.58     28.49 o 
   1  10   4       67.95       68.93     36.89 o 
   2  10   4       23.98       58.51     39.07 o 
   3  10   4        0.13        0.00     22.03 o 
   4  10   4        1.51       47.28     53.65 o 
   5  10   4      371.27      387.64     65.11 o 
   6  10   4      184.14      134.78     65.28 o 
   7  10   4       44.80       40.37     69.07 o 
   8  10   4       64.32       39.76     77.49 o 
   9  10   4      120.70      114.26     96.22 o 
  10  10   4      144.85      180.88    124.63 o 
 -11  11   4        1.23       13.49     95.73 o 
 -10  11   4        6.93       15.00     74.59 o 
  -9  11   4        0.19        4.71     63.98 o 
  -8  11   4       48.77       66.96     57.83 o 
  -7  11   4       30.60       48.67     54.47 o 
  -6  11   4      628.11      622.61     50.35 o 
  -5  11   4       19.43       44.14     46.59 o 
  -4  11   4     2230.00     2282.04     78.03 o 
  -3  11   4      482.77      533.13     39.82 o 
  -2  11   4       19.80        8.85     18.75 o 
  -1  11   4       12.08       45.63     34.27 o 
   0  11   4      157.49      145.62     41.49 o 
   1  11   4      107.14      118.23     41.57 o 
   2  11   4      894.53      867.52     43.68 o 
   3  11   4       17.34        0.00     22.70 o 
   4  11   4       10.22        0.00     74.24 o 
   5  11   4        0.84       32.40     67.53 o 
   6  11   4        1.29        0.00     93.53 o 
   7  11   4      204.71      251.39     78.34 o 
   8  11   4        9.01       27.40     95.52 o 
   9  11   4       52.77       17.81     89.13 o 
 -10  12   4        0.00        0.00     82.78 o 
  -9  12   4        3.08        3.63     30.57 o 
  -8  12   4        2.00       39.79     76.40 o 
  -7  12   4       76.87       92.14     62.81 o 
  -6  12   4       41.04       45.52     56.17 o 
  -5  12   4      442.46      357.16     50.27 o 
  -4  12   4      331.26      290.53     48.74 o 
  -3  12   4        1.18        9.00     64.09 o 
  -2  12   4       38.07       23.89     15.96 o 
  -1  12   4        0.62       15.46     36.72 o 
   0  12   4      283.03      265.27     45.92 o 
   1  12   4      674.89      668.84     42.98 o 
   2  12   4      520.74      389.44     48.96 o 
   3  12   4       62.51       98.20     64.40 o 
   4  12   4      129.58      101.08     65.97 o 
   5  12   4      249.82      261.24     64.08 o 
   6  12   4       52.10       48.86     66.54 o 
   7  12   4      128.66      113.37     74.71 o 
   8  12   4        1.58        0.00     35.57 o 
 -10  13   4       94.75      137.42     97.90 o 
  -9  13   4        0.04        7.21     76.24 o 
  -8  13   4        3.61        0.04     63.06 o 
  -7  13   4      425.66      417.11     63.37 o 
  -6  13   4       16.14       29.43     60.65 o 
  -5  13   4      117.09      136.24     56.33 o 
  -4  13   4        5.79        0.00     45.37 o 
  -3  13   4      107.89      113.41     44.90 o 
  -2  13   4      112.48       70.98     49.16 o 
  -1  13   4        0.17       17.92     47.94 o 
   0  13   4      126.96      129.16     50.58 o 
   1  13   4      177.81      190.65     53.14 o 
   2  13   4       51.77       13.32     31.70 o 
   3  13   4      351.76      471.06     65.61 o 
   4  13   4      164.86      102.93     67.77 o 
   5  13   4        1.34        4.41     37.73 o 
   6  13   4      101.03       77.27     72.12 o 
   7  13   4       33.93       45.71     79.20 o 
   8  13   4       10.35        0.00     94.49 o 
  -9  14   4       86.33      104.52     87.18 o 
  -8  14   4       45.77       74.20     84.02 o 
  -7  14   4        0.01       36.29     73.79 o 
  -6  14   4        1.68        0.00     53.67 o 
  -5  14   4        2.82       41.57     62.27 o 
  -4  14   4       32.40        3.42     16.44 o 
  -3  14   4       14.35       60.96     61.72 o 
  -2  14   4      189.78      156.35     55.04 o 
  -1  14   4       31.79       37.63     56.58 o 
   0  14   4        2.89       13.44     57.61 o 
   1  14   4      503.63      580.34     56.64 o 
   2  14   4        0.04        4.37     50.44 o 
   3  14   4      116.90      171.42     73.57 o 
   4  14   4       10.90        5.93     70.10 o 
   5  14   4       23.81       43.31     86.96 o 
   6  14   4        4.63       24.57     80.66 o 
   7  14   4      284.70      229.79     89.31 o 
  -8  15   4        3.67        0.00     72.03 o 
  -7  15   4       10.20        0.00     89.89 o 
  -6  15   4       49.77       56.24     82.50 o 
  -5  15   4       26.64       54.51     78.69 o 
  -4  15   4       23.05       46.69     82.67 o 
  -3  15   4      364.98      382.90     78.96 o 
  -2  15   4       13.64       20.50     43.64 o 
  -1  15   4      109.22      116.43     75.78 o 
   0  15   4       39.57       54.42     77.62 o 
   1  15   4      106.76      199.63    101.18 o 
   2  15   4       11.55       51.24     90.62 o 
   3  15   4        6.39       26.41    110.49 o 
   4  15   4        3.60        4.87     52.88 o 
   5  15   4        3.60       12.21     93.10 o 
   6  15   4        6.80        0.00     29.65 o 
  -6  16   4        1.92        8.95     61.36 o 
  -5  16   4        6.77       11.77     45.93 o 
  -4  16   4       80.58       93.57     86.96 o 
  -3  16   4       62.91       67.91     82.69 o 
  -2  16   4       86.30       83.95     88.52 o 
  -1  16   4       14.80       15.92     79.49 o 
   0  16   4        0.01        0.00     83.90 o 
   1  16   4       95.90      160.73    101.70 o 
   2  16   4        0.16        0.00    103.43 o 
   3  16   4       27.85       57.57    116.01 o 
   4  16   4        2.33        0.00     17.65 o 
  -4  17   4       19.21        0.00     71.39 o 
  -3  17   4        0.78        0.00     82.87 o 
  -2  17   4        3.16       69.24    114.29 o 
  -1  17   4       38.26       33.94    120.61 o 
   0  17   4       19.30       92.05    114.44 o 
   1  17   4        0.02       35.80    120.34 o 
   2  17   4       10.56        4.88     69.57 o 
 -14   0   5       16.52       47.71    186.50 o 
 -12   0   5       97.10      134.27    136.49 o 
 -10   0   5      284.87      143.65     64.13 o 
  -8   0   5        3.37        0.00     37.15 o 
  -6   0   5       10.20       13.49     43.97 o 
  -4   0   5      459.81      586.20     56.94 o 
  -2   0   5     3284.53     3815.17    103.16 o 
   0   0   5      798.86      617.06     36.69 o 
   2   0   5     4104.77     4125.13    115.17 o 
   4   0   5       26.87       11.79     41.32 o 
   6   0   5     5615.29     5707.25    219.54 o 
   8   0   5       45.07       29.50     72.79 o 
  10   0   5       11.41       17.03     47.21 o 
 -14   1   5      106.19      108.41    115.88 o 
 -13   1   5        8.93        3.42    121.84 o 
 -12   1   5        2.27       15.44     86.99 o 
 -11   1   5      171.88      238.05     53.44 o 
 -10   1   5      149.26      124.93     45.75 o 
  -9   1   5      273.12      286.39     38.90 o 
  -8   1   5      220.96      133.25     37.30 o 
  -7   1   5      401.64      421.77     31.33 o 
  -6   1   5     1517.66     1501.15     40.90 o 
  -5   1   5      202.75      192.22     25.40 o 
  -4   1   5     1465.49     1406.43     35.88 o 
  -3   1   5      326.41      352.86     21.98 o 
  -2   1   5      134.57      132.79     22.84 o 
  -1   1   5      968.09      832.26     55.19 o 
   0   1   5     3257.60     3873.24     59.05 o 
   1   1   5      677.40      682.45     31.19 o 
   2   1   5      120.84       78.93     26.53 o 
   3   1   5      358.75      358.48     22.56 o 
   4   1   5       34.22       13.01     19.30 o 
   5   1   5     1653.31     1578.59     43.36 o 
   6   1   5       14.95        1.37      7.99 o 
   7   1   5      134.06      119.16     43.89 o 
   8   1   5       71.02       28.09     48.47 o 
   9   1   5       31.18       26.98     64.02 o 
  10   1   5       39.23       31.01     29.84 o 
  11   1   5        6.06        0.00     69.16 o 
 -14   2   5        1.68        5.96     76.10 o 
 -13   2   5       76.43      143.27     99.46 o 
 -12   2   5      107.81      113.73     76.05 o 
 -11   2   5      588.06      620.82     51.37 o 
 -10   2   5        1.74        0.00     44.53 o 
  -9   2   5        0.71       12.08     29.89 o 
  -8   2   5      464.60      456.59     36.91 o 
  -7   2   5      317.93      266.10     32.02 o 
  -6   2   5     1168.86     1089.82     30.95 o 
  -5   2   5     1404.79     1461.10     28.17 o 
  -4   2   5      289.02      254.68     16.25 o 
  -3   2   5     2430.72     2412.42     64.42 o 
  -2   2   5      916.18      964.21     26.57 o 
  -1   2   5       34.29        9.81     25.54 o 
   0   2   5    11658.75    11275.71     97.24 o 
   1   2   5     8015.37     8338.24     84.13 o 
   2   2   5       28.12       22.43     20.11 o 
   3   2   5       78.97       53.49     22.23 o 
   4   2   5      728.55      724.31     24.61 o 
   5   2   5      159.34      212.93     23.73 o 
   6   2   5      631.67      677.96     37.33 o 
   7   2   5        5.31        0.00     32.46 o 
   8   2   5       86.75       63.80     48.48 o 
   9   2   5      101.48      103.28     56.77 o 
  10   2   5      121.48      147.66     69.25 o 
  11   2   5      109.28      110.39     79.08 o 
 -14   3   5        6.11       34.68    131.80 o 
 -13   3   5        0.12       30.49    104.77 o 
 -12   3   5       47.87       64.34     72.72 o 
 -11   3   5      204.44      267.99     52.82 o 
 -10   3   5      757.12      820.25     44.42 o 
  -9   3   5        1.51        2.10     10.25 o 
  -8   3   5       21.06        9.03     22.77 o 
  -7   3   5      230.08      195.27     23.47 o 
  -6   3   5      557.64      548.81     19.41 o 
  -5   3   5     2944.58     3134.96     33.89 o 
  -4   3   5     1694.21     1701.87     26.73 o 
  -3   3   5       23.98        5.15     11.77 o 
  -2   3   5      846.75      830.03     22.64 o 
  -1   3   5      744.61      989.21     36.85 o 
   0   3   5     2706.01     2600.60     50.49 o 
   1   3   5     2272.90     2631.93     43.20 o 
   2   3   5      652.21      714.81     22.13 o 
   3   3   5     1179.01     1280.62     29.78 o 
   4   3   5       15.98       22.37     24.59 o 
   5   3   5     1617.63     1538.95     33.22 o 
   6   3   5      876.89      977.51     41.22 o 
   7   3   5      322.39      307.23     44.57 o 
   8   3   5       65.76       61.64     52.13 o 
   9   3   5       13.62        0.00     33.20 o 
  10   3   5        1.55        3.30     68.07 o 
  11   3   5        2.30        1.64     66.79 o 
 -14   4   5       18.86        0.00     94.41 o 
 -13   4   5       14.23       70.42    102.17 o 
 -12   4   5      310.91      221.89     74.98 o 
 -11   4   5      301.19      345.99     66.91 o 
 -10   4   5       18.83       45.48     49.38 o 
  -9   4   5       17.52       28.85     42.75 o 
  -8   4   5      362.04      353.20     29.24 o 
  -7   4   5      693.11      702.49     25.27 o 
  -6   4   5      729.94      856.63     24.54 o 
  -5   4   5     1656.16     1553.57     30.29 o 
  -4   4   5     1420.16     1420.48     33.50 o 
  -3   4   5       10.16        4.85     14.24 o 
  -2   4   5     1192.07     1134.35     26.95 o 
  -1   4   5      491.02      461.13     18.03 o 
   0   4   5      374.85      312.03     21.49 o 
   1   4   5     2161.82     2250.31     40.72 o 
   2   4   5       13.10       10.65     13.75 o 
   3   4   5      586.20      536.39     19.86 o 
   4   4   5      242.59      233.12     24.53 o 
   5   4   5      315.28      415.12     22.41 o 
   6   4   5      182.74      176.88     37.48 o 
   7   4   5       50.72       96.26     45.00 o 
   8   4   5       97.24       98.76     51.37 o 
   9   4   5      134.28      152.53     70.99 o 
  10   4   5      232.33      176.44     86.21 o 
  11   4   5       94.82       36.80     96.84 o 
 -13   5   5       35.93       16.45     75.11 o 
 -12   5   5        4.89       59.50     82.29 o 
 -11   5   5       28.53       45.25     75.12 o 
 -10   5   5      443.07      452.63     47.17 o 
  -9   5   5       12.01       19.16     36.48 o 
  -8   5   5      244.75      187.94     30.61 o 
  -7   5   5      170.43      129.76     26.89 o 
  -6   5   5     1474.14     1631.95     38.58 o 
  -5   5   5      187.80      231.79     23.69 o 
  -4   5   5      108.53      162.31     22.78 o 
  -2   5   5     1326.14     1563.03     31.67 o 
  -1   5   5       25.28       64.28     14.22 o 
   0   5   5     1159.33     1181.82     30.31 o 
   1   5   5      652.91      450.56     22.95 o 
   2   5   5       17.70       22.45     24.54 o 
   3   5   5       50.60       67.04     17.64 o 
   4   5   5      482.32      454.75     23.39 o 
   5   5   5       31.04       17.43     42.32 o 
   6   5   5      722.99      715.13     38.64 o 
   7   5   5       89.78       52.66     58.44 o 
   8   5   5       11.40       33.66     65.00 o 
   9   5   5      229.28      188.95     74.36 o 
  10   5   5        8.99        0.00     72.71 o 
  11   5   5       14.19       18.47     96.82 o 
 -13   6   5       54.80       78.02     96.65 o 
 -12   6   5      238.65      297.54     82.56 o 
 -11   6   5       76.17       50.01     74.84 o 
 -10   6   5        1.01        0.00      7.70 o 
  -9   6   5       73.37       34.83     39.09 o 
  -8   6   5       43.15       27.98     31.91 o 
  -7   6   5       35.77       46.21     30.99 o 
  -6   6   5     1197.83     1260.55     35.12 o 
  -5   6   5      980.02      955.89     32.29 o 
  -4   6   5     2293.46     2527.65     44.95 o 
  -3   6   5      635.54      663.80     26.46 o 
  -2   6   5      209.16      256.54     21.91 o 
  -1   6   5      608.12      493.06     24.37 o 
   0   6   5      394.49      403.32     19.68 o 
   1   6   5     1301.95     1356.53     36.66 o 
   2   6   5       24.86       37.31     26.61 o 
   3   6   5      328.20      363.81     28.90 o 
   4   6   5       68.52       69.02     30.73 o 
   5   6   5      154.29      168.29     46.62 o 
   6   6   5      424.34      492.41     53.73 o 
   7   6   5       47.49       35.07     57.36 o 
   8   6   5        9.30        2.36     24.64 o 
   9   6   5        2.18        5.48     72.02 o 
  10   6   5       63.71       34.56     94.97 o 
  11   6   5       27.16       25.33    101.45 o 
 -13   7   5       19.29       47.75     99.17 o 
 -12   7   5       18.41       21.46     90.02 o 
 -11   7   5       34.03       39.71     76.23 o 
 -10   7   5       32.26       42.66     48.98 o 
  -9   7   5       10.72       26.52     39.81 o 
  -8   7   5      102.37      117.36     39.25 o 
  -7   7   5     1713.47     1636.73     42.70 o 
  -6   7   5      258.36      325.28     34.46 o 
  -5   7   5      377.18      368.91     31.31 o 
  -4   7   5        1.34        1.47     12.01 o 
  -3   7   5      356.42      365.16     26.15 o 
  -2   7   5       16.25       15.24     21.39 o 
  -1   7   5      707.53      674.17     43.38 o 
   0   7   5      369.00      388.73     29.62 o 
   1   7   5       19.88        3.19     20.96 o 
   2   7   5      166.47      147.36     27.21 o 
   3   7   5       44.42       55.60     30.45 o 
   4   7   5      768.87      862.12     32.94 o 
   5   7   5     1090.53     1186.21     50.05 o 
   6   7   5       95.07       59.66     44.10 o 
   7   7   5       39.85      125.06     64.40 o 
   8   7   5       63.18       95.76     70.41 o 
   9   7   5       17.44       63.32     75.41 o 
  10   7   5        4.88        5.35     76.29 o 
 -12   8   5       68.89       34.59     67.69 o 
 -11   8   5       15.08       39.91     76.42 o 
 -10   8   5      246.38      227.43     57.92 o 
  -9   8   5      248.03      203.41     42.54 o 
  -8   8   5       54.89       59.20     42.17 o 
  -7   8   5      210.35      252.38     41.62 o 
  -6   8   5      248.60      159.01     38.54 o 
  -5   8   5        4.93       34.67     35.52 o 
  -4   8   5       57.09       87.20     33.25 o 
  -3   8   5     1194.61     1244.37     36.83 o 
  -2   8   5        1.09        1.27      7.65 o 
  -1   8   5     1103.24     1000.69     26.56 o 
   0   8   5       13.62       12.81     35.22 o 
   1   8   5     2290.34     2322.54     52.70 o 
   2   8   5       21.94       12.76     16.54 o 
   3   8   5      385.36      371.08     31.46 o 
   4   8   5        1.19        7.21     31.05 o 
   5   8   5       23.93       52.89     43.82 o 
   6   8   5      430.80      423.27     48.35 o 
   7   8   5      345.57      412.57     57.50 o 
   8   8   5       53.47       61.69     75.41 o 
   9   8   5        4.58        0.95     10.40 o 
  10   8   5       19.85        0.00     44.86 o 
 -12   9   5        5.75        0.00     75.63 o 
 -11   9   5        8.89        0.00     81.99 o 
 -10   9   5       39.53        4.50     59.44 o 
  -9   9   5       76.22       72.82     51.14 o 
  -8   9   5       75.21       70.69     52.25 o 
  -7   9   5      613.18      589.78     44.79 o 
  -6   9   5      409.44      371.83     42.41 o 
  -5   9   5      868.15      807.71     40.11 o 
  -4   9   5      369.68      288.20     33.95 o 
  -3   9   5      241.02      269.70     33.08 o 
  -2   9   5      330.08      305.06     30.76 o 
  -1   9   5       20.58       28.84     27.88 o 
   0   9   5      129.25      162.66     37.88 o 
   1   9   5      207.34      124.37     38.07 o 
   2   9   5        1.90       37.32     42.63 o 
   3   9   5       73.46       79.21     45.66 o 
   4   9   5        3.72       30.94     47.32 o 
   5   9   5       78.67       90.62     70.57 o 
   6   9   5       16.16       20.33     61.67 o 
   7   9   5       22.38       26.13     73.65 o 
   8   9   5       29.26       17.15     68.71 o 
   9   9   5        0.19       15.47    112.00 o 
 -12  10   5        9.09       30.14    111.09 o 
 -11  10   5       19.99       21.75    120.52 o 
 -10  10   5       19.86       20.98     42.33 o 
  -9  10   5        0.54        0.00     48.21 o 
  -8  10   5       92.58      108.56     56.45 o 
  -7  10   5      140.60       92.00     50.41 o 
  -6  10   5      464.32      459.82     44.15 o 
  -5  10   5      228.05      245.37     42.90 o 
  -4  10   5      998.38      958.24     39.27 o 
  -3  10   5       16.57       28.69     39.07 o 
  -2  10   5       61.08       50.64     32.32 o 
  -1  10   5      949.87      983.85     42.15 o 
   0  10   5     2200.07     2356.54     58.01 o 
   1  10   5       35.30       44.31     42.73 o 
   2  10   5       31.14       69.85     43.07 o 
   3  10   5      924.99      968.05     46.83 o 
   4  10   5      153.98      240.81     61.26 o 
   5  10   5      296.07      277.34     70.05 o 
   6  10   5        7.86       46.44     74.93 o 
   7  10   5       51.69       84.25     80.23 o 
   8  10   5       17.53        0.00     26.24 o 
   9  10   5       10.71        0.00     46.60 o 
 -11  11   5       14.92       25.08    115.67 o 
 -10  11   5       87.03       78.26     90.19 o 
  -9  11   5       45.42       37.99     78.86 o 
  -8  11   5        4.49       31.67     61.45 o 
  -7  11   5       20.89       17.10     55.73 o 
  -6  11   5      649.12      732.19     49.95 o 
  -5  11   5       88.21       90.34     46.12 o 
  -4  11   5       11.59        0.00     28.33 o 
  -3  11   5       11.05       24.82     40.31 o 
  -2  11   5       28.87       29.15     43.66 o 
  -1  11   5      446.56      509.53     41.02 o 
   0  11   5      598.09      628.13     43.66 o 
   1  11   5       76.20       30.09     25.80 o 
   2  11   5       13.74        0.00     13.83 o 
   3  11   5       34.04       26.86     55.61 o 
   4  11   5      236.38      211.76     65.49 o 
   5  11   5      159.00      199.02     64.50 o 
   6  11   5      156.93      142.21     73.32 o 
   7  11   5        5.26       17.67    104.89 o 
   8  11   5       19.39       21.11     84.33 o 
 -10  12   5       46.45       90.51     91.77 o 
  -9  12   5       11.87       18.35     83.05 o 
  -8  12   5      115.08       76.56     68.57 o 
  -7  12   5      352.60      331.55     61.06 o 
  -6  12   5        1.71       11.39     59.69 o 
  -5  12   5       82.46      163.66     52.61 o 
  -4  12   5       19.58       38.92     50.47 o 
  -3  12   5      160.31      140.72     47.50 o 
  -2  12   5      122.80       69.13     48.12 o 
  -1  12   5       55.69       42.29     47.35 o 
   0  12   5      369.96      431.32     48.83 o 
   1  12   5       40.96       94.29     50.37 o 
   2  12   5      192.60      215.06     53.56 o 
   3  12   5      278.87      332.16     51.88 o 
   4  12   5      290.57      360.23     68.14 o 
   5  12   5      103.41       85.12     71.91 o 
   6  12   5       53.01       64.82     69.48 o 
   7  12   5       30.81       22.91     72.64 o 
   8  12   5       92.26       69.52     88.25 o 
  -9  13   5       83.77       43.64     95.16 o 
  -8  13   5      184.40      164.45     72.99 o 
  -7  13   5       63.82      120.58     66.92 o 
  -6  13   5       61.82       95.49     64.20 o 
  -5  13   5       94.87       92.86     58.10 o 
  -4  13   5       39.32       49.38     65.64 o 
  -3  13   5       73.17       88.86     56.98 o 
  -2  13   5        3.64        5.44     49.92 o 
  -1  13   5      182.55      241.75     56.09 o 
   0  13   5       81.81       62.42     46.97 o 
   1  13   5      265.39      233.06     55.37 o 
   2  13   5      146.04      135.59     60.49 o 
   3  13   5      212.77      166.87     58.77 o 
   4  13   5        1.67       33.67     64.71 o 
   5  13   5      359.55      343.59     84.05 o 
   6  13   5      119.08      159.59     84.29 o 
   7  13   5        0.23        0.00      7.24 o 
  -9  14   5      121.03      136.23     99.11 o 
  -8  14   5        6.15        9.24     66.92 o 
  -7  14   5       12.94       47.69     74.55 o 
  -6  14   5       18.57        0.00     69.93 o 
  -5  14   5       58.25       93.53     76.01 o 
  -4  14   5       22.70       24.77     65.82 o 
  -3  14   5      143.66      155.69     63.47 o 
  -2  14   5       14.91       36.18     62.66 o 
  -1  14   5        2.45       30.76     60.01 o 
   0  14   5       35.99       42.51     62.03 o 
   1  14   5       19.39        4.95     54.59 o 
   2  14   5        0.03        0.00     48.35 o 
   3  14   5        6.95       21.07     76.38 o 
   4  14   5        2.15       10.52     63.72 o 
   5  14   5        6.57        8.89     69.57 o 
   6  14   5        2.98       26.79     79.58 o 
  -7  15   5       23.68       54.54    118.21 o 
  -6  15   5      156.40      152.12     85.17 o 
  -5  15   5        0.35       19.17     83.18 o 
  -4  15   5        1.47        7.98     53.11 o 
  -3  15   5       43.63       46.21     81.88 o 
  -2  15   5        5.71        4.37     36.50 o 
  -1  15   5       38.89       38.63     60.04 o 
   0  15   5      104.64      164.94     68.00 o 
   1  15   5       65.94       47.28     60.61 o 
   2  15   5        0.00       33.12     69.52 o 
   3  15   5        0.55        0.00     86.35 o 
   4  15   5        0.20        0.00     88.89 o 
   5  15   5       84.77      105.09    103.56 o 
  -6  16   5        0.05       39.58    126.95 o 
  -5  16   5        0.98        0.00     75.06 o 
  -4  16   5        5.02        0.00     48.78 o 
  -3  16   5      134.11      138.96     84.39 o 
  -2  16   5       47.20       25.36     64.77 o 
  -1  16   5        2.29       28.20     81.96 o 
   0  16   5       28.90       23.05    112.35 o 
   1  16   5       83.20       54.60    110.80 o 
   2  16   5       36.32       93.72    121.08 o 
   3  16   5       11.92       69.06    113.07 o 
  -3  17   5        0.06        2.27     27.64 o 
  -2  17   5       19.60       47.62     93.50 o 
  -1  17   5        0.60       20.61     87.17 o 
   0  17   5       33.38       40.18     77.95 o 
   1  17   5       24.06       16.47    125.51 o 
 -14   0   6      130.17       21.61    185.78 o 
 -12   0   6       16.51       17.09     85.23 o 
 -10   0   6        0.10       38.01     70.14 o 
  -8   0   6       52.03        7.78     56.17 o 
  -6   0   6        2.38        2.08     19.90 o 
  -4   0   6     2427.03     2349.15     65.69 o 
  -2   0   6     1869.15     2361.44     91.54 o 
   0   0   6        0.77       17.64     34.00 o 
   2   0   6     2103.89     1959.44     58.95 o 
   4   0   6      200.50      133.33     34.94 o 
   6   0   6       25.89        2.51     22.39 o 
   8   0   6      703.17      783.83     75.85 o 
  10   0   6       65.88       77.11    108.29 o 
 -14   1   6      134.24       83.43    123.74 o 
 -13   1   6        5.55        0.00     62.63 o 
 -12   1   6        0.07        5.22     49.15 o 
 -11   1   6      120.87      168.44     54.68 o 
 -10   1   6        2.54       12.81     54.06 o 
  -9   1   6      237.39      287.10     42.75 o 
  -8   1   6      214.27      219.22     40.04 o 
  -7   1   6       14.76        2.55      6.06 o 
  -6   1   6        3.20       21.49     43.61 o 
  -5   1   6      565.86      531.37     29.40 o 
  -4   1   6      827.13      973.36     33.88 o 
  -3   1   6       36.13       62.05     27.67 o 
  -2   1   6     1454.07     1476.80     54.32 o 
  -1   1   6        0.65       36.70     25.15 o 
   0   1   6     1706.99     1404.21     44.01 o 
   1   1   6       30.31       25.25     29.22 o 
   2   1   6     8229.97     8099.36     97.44 o 
   3   1   6      173.02      226.10     27.28 o 
   4   1   6     3971.21     4262.81     54.79 o 
   5   1   6      182.81      174.74     30.14 o 
   6   1   6      309.33      368.86     40.84 o 
   7   1   6       29.14        5.86     46.59 o 
   8   1   6      331.64      422.09     52.67 o 
   9   1   6        8.48       20.81     64.93 o 
  10   1   6      291.07      298.07     71.44 o 
  11   1   6        3.96        0.00     59.85 o 
 -14   2   6        1.08        0.00     67.49 o 
 -13   2   6        0.12        9.85    118.11 o 
 -12   2   6       21.40       12.89     49.80 o 
 -11   2   6       55.80       54.58     57.66 o 
 -10   2   6       14.67       36.40     51.55 o 
  -9   2   6      412.73      411.57     41.24 o 
  -8   2   6      360.20      325.41     38.68 o 
  -7   2   6     1138.92     1211.49     42.09 o 
  -6   2   6        1.30        1.57     17.24 o 
  -5   2   6     1981.65     2091.88     37.82 o 
  -4   2   6      758.25      852.47     22.87 o 
  -3   2   6      316.71      283.01     22.26 o 
  -2   2   6       82.47       99.62     29.75 o 
  -1   2   6     4475.86     4058.38    170.82 o 
   0   2   6     1634.12     1906.53     48.53 o 
   1   2   6      863.85      847.02     35.37 o 
   2   2   6      193.27      189.25     30.98 o 
   3   2   6        3.35        5.31     21.02 o 
   4   2   6      400.82      378.65     28.62 o 
   5   2   6       59.42       49.57     30.63 o 
   6   2   6      283.78      303.54     43.64 o 
   7   2   6        4.42       10.52     50.69 o 
   8   2   6      262.35      300.34     54.87 o 
   9   2   6      172.05      246.34     63.13 o 
  10   2   6       26.07       29.71     83.73 o 
  11   2   6        1.07        0.00     91.90 o 
 -14   3   6      127.71      150.73    132.59 o 
 -13   3   6       10.62        0.00     68.63 o 
 -12   3   6       11.69       10.79     68.45 o 
 -11   3   6        0.81       19.56     56.73 o 
 -10   3   6      494.74      425.07     49.21 o 
  -9   3   6      539.30      598.06     41.99 o 
  -8   3   6      330.08      481.36     40.42 o 
  -7   3   6      693.83      664.34     27.02 o 
  -6   3   6        1.33        0.00      7.05 o 
  -5   3   6        0.36        2.74      5.97 o 
  -4   3   6     2837.01     2660.25     34.34 o 
  -3   3   6      222.41      318.08     18.89 o 
  -2   3   6      550.37      537.33     24.28 o 
  -1   3   6     2032.10     1778.94     38.75 o 
   0   3   6       17.63       20.67     23.47 o 
   1   3   6      459.12      399.84     29.41 o 
   2   3   6        8.83       13.27     23.05 o 
   3   3   6      301.47      336.27     26.18 o 
   4   3   6      302.98      286.59     28.80 o 
   5   3   6       10.81        4.00      9.88 o 
   6   3   6      882.49      756.12     40.66 o 
   7   3   6       67.70       87.97     48.18 o 
   8   3   6      345.04      325.64     57.60 o 
   9   3   6        8.47        0.00     84.29 o 
  10   3   6       19.73        7.85     30.86 o 
  11   3   6        0.72       12.73    116.41 o 
 -13   4   6       15.16       25.57     89.68 o 
 -12   4   6       32.13       65.35     71.72 o 
 -11   4   6       45.84       23.23     43.10 o 
 -10   4   6       22.79       18.64     45.59 o 
  -9   4   6      118.22       45.02     45.44 o 
  -8   4   6      525.59      510.45     33.87 o 
  -7   4   6       13.21        6.04     19.46 o 
  -6   4   6       52.35       63.55     21.27 o 
  -5   4   6       90.61      157.16     19.84 o 
  -4   4   6     2340.91     1906.74     44.81 o 
  -3   4   6      667.11      565.76     22.63 o 
  -2   4   6     2420.07     2568.61     39.52 o 
  -1   4   6      933.55      931.66     42.51 o 
   0   4   6      162.57      188.51     25.06 o 
   1   4   6        0.83        0.00     11.79 o 
   2   4   6       89.26      113.51     18.03 o 
   3   4   6       55.76       57.65     24.55 o 
   4   4   6       63.88       49.29     28.99 o 
   5   4   6       70.12       38.61     38.01 o 
   6   4   6        8.35        3.25     18.68 o 
   7   4   6      301.10      183.01     59.24 o 
   8   4   6       80.04       63.76     70.42 o 
   9   4   6        3.58       15.79     79.98 o 
  10   4   6        0.13        0.00     91.36 o 
 -13   5   6       11.64       32.26    120.14 o 
 -12   5   6        0.02        0.00     74.41 o 
 -11   5   6      244.27      281.34     59.88 o 
 -10   5   6      398.68      371.35     50.87 o 
  -9   5   6        1.84        1.62     21.57 o 
  -8   5   6     2344.53     2547.85     50.44 o 
  -7   5   6     1212.31     1338.29     31.60 o 
  -6   5   6       70.50      101.60     27.07 o 
  -5   5   6        0.92        5.46     31.85 o 
  -4   5   6      146.16       68.17     24.21 o 
  -3   5   6      120.01       90.78     24.18 o 
  -2   5   6      510.61      492.92     22.63 o 
  -1   5   6      253.73      176.42     25.11 o 
   0   5   6       78.27       77.86     26.55 o 
   1   5   6       72.21       82.94     27.26 o 
   2   5   6      871.75      813.05     31.24 o 
   3   5   6       60.41       25.23     31.40 o 
   4   5   6      113.88      112.04     36.80 o 
   5   5   6        5.69        9.05     49.39 o 
   6   5   6      878.41      796.67     51.85 o 
   7   5   6       34.61       32.32     65.57 o 
   8   5   6      156.64      139.79     69.78 o 
   9   5   6      264.68      252.02     76.80 o 
  10   5   6       61.78       71.43     92.47 o 
 -13   6   6        0.81        4.85    106.32 o 
 -12   6   6       26.03       20.67     88.76 o 
 -11   6   6       18.11       36.07     71.25 o 
 -10   6   6       13.53       12.80     53.99 o 
  -9   6   6       45.99       79.45     42.09 o 
  -8   6   6       83.48       44.42     37.53 o 
  -7   6   6      172.22      145.14     32.99 o 
  -6   6   6      165.74      159.15     31.11 o 
  -5   6   6       44.53       36.94     28.60 o 
  -4   6   6     1682.22     1440.29     35.89 o 
  -3   6   6       14.10       13.20     11.13 o 
  -2   6   6      692.28      788.65     26.64 o 
  -1   6   6        8.28        3.12     16.26 o 
   0   6   6      161.19      166.10     25.83 o 
   1   6   6       37.31       38.04     27.66 o 
   2   6   6       50.57       26.89     29.85 o 
   3   6   6       38.95       27.75     31.27 o 
   4   6   6       92.61      109.75     36.04 o 
   5   6   6       44.04       48.78     59.77 o 
   6   6   6       21.56        3.58     10.01 o 
   7   6   6        0.05        4.44     42.90 o 
   8   6   6      199.36      188.15     76.19 o 
   9   6   6        0.86        4.61     70.32 o 
  10   6   6       13.31        0.00    120.72 o 
 -13   7   6      127.99      116.29     97.24 o 
 -12   7   6        0.04        0.00     72.99 o 
 -11   7   6      177.11      138.85     82.46 o 
 -10   7   6       16.87       25.77     60.09 o 
  -9   7   6      138.50      113.42     45.41 o 
  -8   7   6     1081.36     1008.59     38.82 o 
  -7   7   6      193.37      196.06     38.18 o 
  -6   7   6       15.08       51.05     35.95 o 
  -5   7   6      281.17      315.42     32.13 o 
  -4   7   6       14.95       10.44     29.60 o 
  -3   7   6       11.53        5.52     10.21 o 
  -2   7   6      310.30      332.76     29.51 o 
  -1   7   6       32.48       18.32     23.67 o 
   0   7   6      270.01      242.81     24.70 o 
   1   7   6      316.82      461.33     36.22 o 
   2   7   6       25.91       23.39     32.07 o 
   3   7   6     2105.92     2038.70     46.32 o 
   4   7   6       80.24       76.46     37.98 o 
   5   7   6      274.09      262.91     47.80 o 
   6   7   6      226.16      140.00     59.17 o 
   7   7   6        3.70       14.95     78.81 o 
   8   7   6      310.33      289.60     72.42 o 
   9   7   6       44.31       49.76     87.45 o 
  10   7   6       25.78       22.21    100.36 o 
 -12   8   6       10.14        0.00     63.25 o 
 -11   8   6        5.31       32.31     80.62 o 
 -10   8   6       29.11       27.60     62.79 o 
  -9   8   6      152.13      185.67     49.39 o 
  -8   8   6       96.28      106.94     55.19 o 
  -7   8   6       79.95       84.26     41.87 o 
  -6   8   6       21.12       18.47     39.87 o 
  -5   8   6        0.15        2.07     12.61 o 
  -4   8   6        4.06        6.44     31.73 o 
  -3   8   6       76.74       59.35     31.63 o 
  -2   8   6       81.69       69.45     21.28 o 
  -1   8   6        7.53       10.86     14.74 o 
   0   8   6       77.95       65.40     22.07 o 
   1   8   6       76.74      103.97     25.72 o 
   2   8   6       17.88        3.10     11.13 o 
   3   8   6        1.43        0.00     10.22 o 
   4   8   6      409.12      395.68     49.82 o 
   5   8   6      213.94      146.08     53.69 o 
   6   8   6        3.13        0.00     45.11 o 
   7   8   6       80.08       94.46     89.20 o 
   8   8   6        0.17        0.00     39.09 o 
   9   8   6       52.42       55.22    126.15 o 
 -12   9   6        8.88       31.48     99.93 o 
 -11   9   6        4.11        0.00     68.14 o 
 -10   9   6       64.51       58.57     67.33 o 
  -9   9   6       34.50       48.27     66.78 o 
  -8   9   6       89.07      108.71     62.01 o 
  -7   9   6       41.70       48.78     47.05 o 
  -6   9   6      341.24      346.62     43.31 o 
  -5   9   6      699.57      661.66     39.39 o 
  -4   9   6       47.27       44.50     36.97 o 
  -3   9   6        7.19       33.34     35.60 o 
  -2   9   6      916.45      965.59     30.99 o 
  -1   9   6       31.04       19.88     32.53 o 
   0   9   6      157.28      207.97     40.86 o 
   1   9   6     2110.70     2493.58     66.31 o 
   2   9   6      775.39      862.85     43.84 o 
   3   9   6     1916.46     1777.80     58.21 o 
   4   9   6      748.65      476.03     65.29 o 
   5   9   6       71.61       87.16     73.40 o 
   6   9   6      237.49      175.30     64.71 o 
   7   9   6       10.93       27.71     81.33 o 
   8   9   6        1.02       20.60    106.52 o 
   9   9   6        5.91       33.22    127.63 o 
 -11  10   6       15.94        3.75     97.00 o 
 -10  10   6       59.21       51.28     95.65 o 
  -9  10   6       32.50       48.33     70.56 o 
  -8  10   6        4.39        0.00     72.66 o 
  -7  10   6        0.39       12.13     53.82 o 
  -6  10   6        4.80        0.00      6.93 o 
  -5  10   6       46.45        7.43     39.10 o 
  -4  10   6      557.08      580.42     40.80 o 
  -3  10   6      724.16      671.15     61.37 o 
  -2  10   6      306.17      301.21     43.12 o 
  -1  10   6      327.10      328.10     44.15 o 
   0  10   6      636.00      622.26     42.96 o 
   1  10   6       17.18       38.91     43.96 o 
   2  10   6      178.63      170.94     48.64 o 
   3  10   6       19.34       26.36     31.73 o 
   4  10   6      120.72       83.02     74.40 o 
   5  10   6        1.28        0.00     56.11 o 
   6  10   6       10.66       26.58     75.76 o 
   7  10   6      132.57      129.11     87.93 o 
   8  10   6       67.75       63.06    118.33 o 
 -11  11   6       45.26       42.27    121.13 o 
 -10  11   6       66.19       93.95    110.84 o 
  -9  11   6      102.11      175.02     79.00 o 
  -8  11   6       94.42      101.80     70.52 o 
  -7  11   6        9.96       47.90     62.27 o 
  -6  11   6        7.61       31.45     59.91 o 
  -5  11   6       65.30       57.34     50.08 o 
  -4  11   6      264.04      280.64     54.98 o 
  -3  11   6      113.17       99.24     57.03 o 
  -2  11   6       22.18       39.40     54.36 o 
  -1  11   6      530.45      530.63     46.96 o 
   0  11   6      185.71      188.53     50.55 o 
   1  11   6      496.40      546.01     46.31 o 
   2  11   6      720.42      795.35     51.29 o 
   3  11   6        6.00        4.75     50.65 o 
   4  11   6      394.59      331.22     65.82 o 
   5  11   6      235.17      245.41     74.05 o 
   6  11   6      266.91      191.03     83.65 o 
   7  11   6      113.90      101.72     92.06 o 
   8  11   6       64.51       62.17     96.59 o 
 -10  12   6       12.41       48.46    121.92 o 
  -9  12   6       17.11       30.21     87.79 o 
  -8  12   6       91.25      125.67     78.04 o 
  -7  12   6      185.00      165.46     60.29 o 
  -6  12   6      300.66      337.95     56.83 o 
  -5  12   6      151.38      161.92     64.12 o 
  -4  12   6       19.43       31.66     58.99 o 
  -3  12   6       88.30       94.99     53.84 o 
  -2  12   6      117.62       65.56     52.26 o 
  -1  12   6      254.74      219.12     51.32 o 
   0  12   6       80.77      103.74     52.71 o 
   1  12   6        5.18       16.56     60.85 o 
   2  12   6        4.46       46.18     55.00 o 
   3  12   6       51.53       35.20     71.43 o 
   4  12   6        5.90        3.72     79.03 o 
   5  12   6        0.06       16.60     75.57 o 
   6  12   6       48.18       80.29     79.82 o 
   7  12   6       14.50       14.79     92.03 o 
  -9  13   6       49.39      109.10     96.03 o 
  -8  13   6       85.17       96.52     83.45 o 
  -7  13   6      351.89      364.07     76.24 o 
  -6  13   6       17.32       52.41     78.36 o 
  -5  13   6        1.91       13.81     81.52 o 
  -4  13   6       33.50       47.67     83.63 o 
  -3  13   6      182.90      148.10     55.30 o 
  -2  13   6       28.54       22.86     56.29 o 
  -1  13   6      116.43      103.09     57.10 o 
   0  13   6       37.35       40.80     58.37 o 
   1  13   6        1.39       14.52     59.94 o 
   2  13   6       53.27       82.46     62.28 o 
   3  13   6       57.78       71.84     87.75 o 
   4  13   6        1.35        0.00     71.38 o 
   5  13   6      142.68      184.90     91.62 o 
   6  13   6       10.37       32.51     87.23 o 
  -8  14   6       28.27       76.72    122.22 o 
  -7  14   6       10.73        0.00     78.83 o 
  -6  14   6        4.61        8.76     75.29 o 
  -5  14   6       54.75       57.89     79.38 o 
  -4  14   6       98.74       84.69     68.63 o 
  -3  14   6      103.87       99.05     65.19 o 
  -2  14   6        0.64       14.02     61.33 o 
  -1  14   6      143.53      209.58     66.49 o 
   0  14   6       16.93       32.54     66.97 o 
   1  14   6        0.53        0.00     40.31 o 
   2  14   6        1.54        0.00     70.06 o 
   3  14   6        0.13        0.00     53.37 o 
   4  14   6       20.63       51.59     92.49 o 
   5  14   6        0.08       30.44     92.56 o 
  -7  15   6        0.51       43.34    123.71 o 
  -6  15   6        2.38        0.00     77.62 o 
  -5  15   6       35.37       50.31     74.00 o 
  -4  15   6       23.38        8.64     44.38 o 
  -3  15   6       21.74        0.00     47.42 o 
  -2  15   6       12.05       34.95     81.57 o 
  -1  15   6       66.34       68.33     85.72 o 
   0  15   6       75.16      136.28     70.30 o 
   1  15   6       14.89        4.19     59.77 o 
   2  15   6       53.06       51.38     73.70 o 
   3  15   6        0.21       12.46     92.47 o 
   4  15   6       25.10       41.87    108.75 o 
  -5  16   6        1.93       32.22     98.11 o 
  -4  16   6        6.37        0.00     73.12 o 
  -3  16   6       36.66        0.78     49.97 o 
  -2  16   6      108.34       99.41     94.32 o 
  -1  16   6        5.80        0.00     58.19 o 
   0  16   6        0.08        0.00     63.30 o 
   1  16   6       18.47       45.52     95.67 o 
   2  16   6       24.11        3.38     39.79 o 
 -14   0   7        3.62        0.00     42.88 o 
 -12   0   7      129.81      236.83     91.93 o 
 -10   0   7     1197.67     1167.96     69.61 o 
  -8   0   7     1366.24     1633.86     72.85 o 
  -6   0   7      248.81      264.73     49.68 o 
  -4   0   7       30.84       59.95     37.89 o 
  -2   0   7      535.36      371.61     62.05 o 
   0   0   7      164.38      246.81     43.60 o 
   2   0   7      880.02      874.83     47.75 o 
   4   0   7     1146.57     1362.32     46.11 o 
   6   0   7     4864.58     4917.00    117.41 o 
   8   0   7        1.03        3.05     16.12 o 
  10   0   7       41.02        0.00    119.09 o 
 -14   1   7       60.90       83.89    130.58 o 
 -13   1   7        0.01        0.00     82.48 o 
 -12   1   7       14.07       55.39     63.22 o 
 -11   1   7      510.78      535.65     55.13 o 
 -10   1   7      881.07      844.95     48.88 o 
  -9   1   7      345.50      325.47     44.68 o 
  -8   1   7      426.64      371.45     41.77 o 
  -7   1   7       13.30       40.86     44.49 o 
  -6   1   7      134.60      192.65     34.30 o 
  -5   1   7      552.32      553.67     32.35 o 
  -4   1   7      581.17      517.31     39.00 o 
  -3   1   7        0.47       23.09     34.52 o 
  -2   1   7      912.85      942.28     49.82 o 
  -1   1   7     1053.67     1317.95     44.18 o 
   0   1   7      147.37      162.75     29.82 o 
   1   1   7      318.71      253.61     32.27 o 
   2   1   7       39.80       72.74     36.20 o 
   3   1   7      167.75      138.90     32.21 o 
   4   1   7      846.39      744.23     31.34 o 
   5   1   7      889.73      832.20     34.17 o 
   6   1   7      622.35      769.49     47.32 o 
   7   1   7        3.47        0.00      8.87 o 
   8   1   7      196.39      192.95     60.97 o 
   9   1   7       18.21       19.23     45.52 o 
  10   1   7      161.64      152.03     92.84 o 
 -14   2   7        0.11        0.00     94.83 o 
 -13   2   7       39.57       11.84    110.14 o 
 -12   2   7       49.03       65.69     62.20 o 
 -11   2   7        4.38       15.08     47.28 o 
 -10   2   7       43.82       47.24     54.81 o 
  -9   2   7      660.46      657.10     50.90 o 
  -8   2   7       60.11      149.90     44.09 o 
  -7   2   7      927.13      836.47     39.73 o 
  -6   2   7       21.32       64.26     35.79 o 
  -5   2   7        7.55        7.79     17.66 o 
  -4   2   7       81.50       77.76     22.25 o 
  -3   2   7       57.65       34.39     30.43 o 
  -2   2   7      158.03      150.97     63.76 o 
  -1   2   7       28.99       46.37     33.55 o 
   0   2   7     1347.85     1575.23     49.71 o 
   1   2   7      446.24      496.42     33.95 o 
   2   2   7      121.80       60.57     37.83 o 
   3   2   7       83.05       72.40     30.00 o 
   4   2   7      104.77       97.49     34.56 o 
   5   2   7     1495.93     1681.68     49.49 o 
   6   2   7      414.27      476.04     47.09 o 
   7   2   7       14.25       21.40     54.47 o 
   8   2   7        1.46       19.55     63.71 o 
   9   2   7      131.93      114.83     86.14 o 
  10   2   7        6.36        0.00     77.61 o 
 -13   3   7        3.37        0.00    119.75 o 
 -12   3   7        0.89        0.91     23.81 o 
 -11   3   7       29.80       34.49     58.97 o 
 -10   3   7      212.73      220.91     52.43 o 
  -9   3   7       45.12       64.11     46.91 o 
  -8   3   7        2.29        5.96     10.79 o 
  -7   3   7      393.57      467.02     40.38 o 
  -6   3   7      454.39      498.79     29.05 o 
  -5   3   7      440.27      454.21     23.48 o 
  -4   3   7      275.29      296.10     25.17 o 
  -3   3   7     1340.40     1050.03     48.65 o 
  -2   3   7      604.44      712.40     65.84 o 
  -1   3   7      943.89     1119.14     43.46 o 
   0   3   7      350.16      362.34     34.19 o 
   1   3   7     2212.75     2287.20     56.51 o 
   2   3   7      315.28      311.61     28.14 o 
   3   3   7      174.66      168.02     30.40 o 
   4   3   7     1025.76     1057.50     34.56 o 
   5   3   7        0.12        7.72     39.38 o 
   6   3   7       69.04      132.86     57.32 o 
   7   3   7        9.81        2.56     21.06 o 
   8   3   7      148.64      132.80     77.15 o 
   9   3   7       13.33       18.24     46.40 o 
  10   3   7       31.69        0.00     66.87 o 
 -13   4   7        6.58        9.80     26.11 o 
 -12   4   7       10.86        8.04     56.37 o 
 -11   4   7       29.99       21.28     66.46 o 
 -10   4   7      112.25      140.88     52.86 o 
  -9   4   7      338.15      380.59     49.47 o 
  -8   4   7        0.17       12.05     47.93 o 
  -7   4   7      151.37      107.72     39.37 o 
  -6   4   7     1194.21     1199.19     32.85 o 
  -5   4   7      917.66     1093.97     31.08 o 
  -4   4   7        4.78       46.64     23.92 o 
  -3   4   7      338.85      288.82     23.92 o 
  -2   4   7      755.46      932.53     42.92 o 
  -1   4   7     1294.04     1481.49     55.03 o 
   0   4   7       28.88       40.04     29.57 o 
   1   4   7      244.93      251.37     35.04 o 
   2   4   7      141.97      107.56     23.09 o 
   3   4   7      115.49       79.84     37.21 o 
   4   4   7        0.66        0.00     47.58 o 
   5   4   7       42.94       42.90     50.70 o 
   6   4   7        3.35       28.64     56.72 o 
   7   4   7        5.42       12.67     52.92 o 
   8   4   7       25.04       51.03     77.90 o 
   9   4   7       11.45        0.50     35.52 o 
  10   4   7       34.69       23.84    122.41 o 
 -13   5   7       14.88       24.13     68.38 o 
 -12   5   7       14.64       24.12     82.25 o 
 -11   5   7       66.03       74.61     64.61 o 
 -10   5   7        0.00        9.26     85.84 o 
  -9   5   7       76.96      116.15     50.90 o 
  -8   5   7       64.21       41.60     47.54 o 
  -7   5   7      230.51      254.45     32.57 o 
  -6   5   7      120.76      102.90     26.70 o 
  -5   5   7        7.80        0.00     25.59 o 
  -4   5   7       63.11      134.36     26.47 o 
  -3   5   7      369.88      394.80     25.62 o 
  -2   5   7     1023.91     1006.99     51.32 o 
  -1   5   7      422.88      431.66     29.94 o 
   0   5   7     2680.75     2434.17     50.52 o 
   1   5   7      122.28       97.06     31.83 o 
   2   5   7      667.34      662.12     33.16 o 
   3   5   7      259.52      306.15     40.50 o 
   4   5   7       13.61       22.48     43.78 o 
   5   5   7      120.12      163.64     66.15 o 
   6   5   7       44.79       65.18     61.18 o 
   7   5   7       37.30       35.96     72.40 o 
   8   5   7      106.74       88.48     78.04 o 
   9   5   7       90.87       51.57     88.42 o 
 -13   6   7       50.41       32.77     65.72 o 
 -12   6   7       78.06      120.28     83.89 o 
 -11   6   7       84.47       63.52     67.29 o 
 -10   6   7       16.11       74.49     61.22 o 
  -9   6   7       17.21       37.89     61.04 o 
  -8   6   7       69.36       51.07     49.49 o 
  -7   6   7       63.31       94.36     38.01 o 
  -6   6   7      401.45      404.44     32.77 o 
  -5   6   7      172.73      149.87     30.91 o 
  -4   6   7      465.29      415.95     28.74 o 
  -3   6   7       25.02        0.00     24.32 o 
  -2   6   7      144.27      211.85     23.70 o 
  -1   6   7      126.66      152.67     28.56 o 
   0   6   7        5.41        4.47      9.06 o 
   1   6   7      461.34      415.78     31.07 o 
   2   6   7      185.59      223.40     34.05 o 
   3   6   7      103.19      115.42     36.90 o 
   4   6   7       14.24       24.39     62.97 o 
   5   6   7      214.12      199.81     66.45 o 
   6   6   7      131.70      213.03     65.84 o 
   7   6   7        0.48       11.76     69.90 o 
   8   6   7       15.86        9.03     54.78 o 
   9   6   7        0.43        6.96    112.99 o 
 -12   7   7        0.27        0.00     66.59 o 
 -11   7   7      251.39      244.82     72.07 o 
 -10   7   7       10.46        0.00     54.77 o 
  -9   7   7       18.05       11.06     47.36 o 
  -8   7   7       81.62      146.59     60.77 o 
  -7   7   7      212.24      165.45     49.76 o 
  -6   7   7      151.58      112.49     38.06 o 
  -5   7   7       10.57        0.34     10.56 o 
  -4   7   7       42.10       90.08     33.18 o 
  -3   7   7      537.26      576.46     29.79 o 
  -2   7   7     2260.59     1807.74     85.74 o 
  -1   7   7     2008.01     2163.16     41.99 o 
   0   7   7      108.33      104.84     30.43 o 
   1   7   7       69.42       37.35     34.01 o 
   2   7   7      526.86      499.18     35.75 o 
   3   7   7      625.06      693.74     39.15 o 
   4   7   7        0.27        3.44     67.49 o 
   5   7   7     1061.84     1067.88    201.95 o 
   6   7   7        0.05       13.88     65.84 o 
   7   7   7        0.18        8.29     47.06 o 
   8   7   7       73.32       55.63     88.56 o 
   9   7   7       54.47       27.88    116.68 o 
 -12   8   7        2.72        0.00     89.19 o 
 -11   8   7       10.15       20.40     83.29 o 
 -10   8   7      218.44      209.57     68.05 o 
  -9   8   7       17.29       38.22     66.72 o 
  -8   8   7        3.07       10.41     42.96 o 
  -7   8   7        0.91        0.00     24.75 o 
  -6   8   7        0.66        0.00     30.04 o 
  -5   8   7      312.01      414.97     37.85 o 
  -4   8   7       83.07      114.17     36.31 o 
  -3   8   7        0.00       34.52     34.43 o 
  -2   8   7       85.68       75.36     38.86 o 
  -1   8   7     1141.86     1209.56     45.05 o 
   0   8   7       96.48       81.27     39.33 o 
   1   8   7      226.21      146.51     48.31 o 
   2   8   7       86.72       72.67     49.04 o 
   3   8   7      308.46      325.76     53.47 o 
   4   8   7      780.99      885.17    165.91 o 
   5   8   7        0.06       18.15     83.62 o 
   6   8   7      281.46      265.82     86.42 o 
   7   8   7      137.37      152.34    107.20 o 
   8   8   7        1.48        0.00    111.50 o 
 -12   9   7       68.80       88.65    109.33 o 
 -11   9   7        0.17        2.51    122.49 o 
 -10   9   7        5.64        0.00      4.50 o 
  -9   9   7      409.42      379.32     72.62 o 
  -8   9   7       46.02       76.44     65.15 o 
  -7   9   7       13.40       13.69     58.72 o 
  -6   9   7      177.01      233.06     45.07 o 
  -5   9   7      129.80      165.28     42.29 o 
  -4   9   7      152.46      135.57     48.73 o 
  -3   9   7      155.79      163.21     49.29 o 
  -2   9   7       12.23        5.72     34.88 o 
  -1   9   7      223.60      218.20     41.87 o 
   0   9   7      127.11       78.04     44.76 o 
   1   9   7        2.13       12.69     49.56 o 
   2   9   7        4.98        0.00     36.37 o 
   3   9   7      466.43      558.49     51.77 o 
   4   9   7      601.30      653.85     77.44 o 
   5   9   7      126.12      107.40     78.34 o 
   6   9   7        5.67       24.20     92.64 o 
   7   9   7       37.81       78.65    110.47 o 
   8   9   7        3.10       55.86    156.54 o 
 -11  10   7       13.88        0.00     30.57 o 
 -10  10   7        1.22        0.18     15.30 o 
  -9  10   7       56.80       56.21     99.95 o 
  -8  10   7        0.32        0.00     25.48 o 
  -7  10   7        1.56       27.07     64.85 o 
  -6  10   7       71.94       65.20     49.79 o 
  -5  10   7       21.30       27.29     38.46 o 
  -4  10   7        4.39        9.78     45.80 o 
  -3  10   7        5.07       11.15     27.05 o 
  -2  10   7     1061.54     1075.05     50.98 o 
  -1  10   7      520.98      490.50     47.04 o 
   0  10   7      454.78      455.86     48.13 o 
   1  10   7      140.29       94.90     50.88 o 
   2  10   7      429.23      418.67     51.77 o 
   3  10   7      188.55      197.78     63.22 o 
   4  10   7       69.81       72.72     79.81 o 
   5  10   7       28.50       20.67     94.03 o 
   6  10   7      106.39      116.63     77.54 o 
   7  10   7        8.44       40.42    105.06 o 
 -10  11   7        2.34        0.00    115.82 o 
  -9  11   7       45.00       42.39    108.48 o 
  -8  11   7       39.19       22.30     73.73 o 
  -7  11   7        6.48        0.00     64.05 o 
  -6  11   7       41.38       44.20     65.22 o 
  -5  11   7      262.77      233.56     60.68 o 
  -4  11   7       24.65        9.93     31.65 o 
  -3  11   7      613.03      653.36     50.66 o 
  -2  11   7        0.12       47.30     58.71 o 
  -1  11   7      152.79      168.27     53.33 o 
   0  11   7     1005.53      838.34     50.66 o 
   1  11   7       12.18       19.17     41.01 o 
   2  11   7       14.19       10.34     42.42 o 
   3  11   7       13.01       33.85     72.50 o 
   4  11   7      321.47      311.54     72.23 o 
   5  11   7      161.40      194.74     96.46 o 
   6  11   7       15.82       63.18     89.41 o 
   7  11   7       49.26       72.60    103.82 o 
 -10  12   7       50.87       59.85    130.49 o 
  -9  12   7       83.62      113.70    115.16 o 
  -8  12   7        0.46        4.77     60.86 o 
  -7  12   7        7.51        8.66     89.07 o 
  -6  12   7      159.24      133.29     70.73 o 
  -5  12   7      174.80      114.65     65.11 o 
  -4  12   7       13.90       33.07     64.26 o 
  -3  12   7       66.53       75.73     58.34 o 
  -2  12   7        9.61        2.83     49.41 o 
  -1  12   7      226.56      221.94     55.52 o 
   0  12   7       70.21       54.07     57.54 o 
   1  12   7       34.93        8.56     18.13 o 
   2  12   7        4.18        4.67     12.80 o 
   3  12   7        8.50       29.87     85.22 o 
   4  12   7       29.22        1.09     20.98 o 
   5  12   7       13.31       13.38     44.91 o 
   6  12   7        5.38        1.02     87.03 o 
  -9  13   7       24.90        0.00    837.48 o 
  -8  13   7        9.17        5.04    107.22 o 
  -7  13   7       71.02      154.37     99.93 o 
  -6  13   7       61.60       78.14     81.97 o 
  -5  13   7       38.80       43.52     78.18 o 
  -4  13   7       12.53        5.99     51.38 o 
  -3  13   7       55.80       74.22     60.14 o 
  -2  13   7       11.92       48.79     61.78 o 
  -1  13   7      264.42      265.73     61.81 o 
   0  13   7        4.20        1.11     12.48 o 
   1  13   7      519.38      517.51     66.77 o 
   2  13   7        8.99       32.85     69.15 o 
   3  13   7        9.43       34.72     81.76 o 
   4  13   7        1.82        0.00     48.98 o 
   5  13   7        0.26        1.25     13.35 o 
  -8  14   7        4.41       37.23    114.91 o 
  -7  14   7        0.30        0.00     65.97 o 
  -6  14   7        4.06       23.94    110.66 o 
  -5  14   7       60.59       47.11     83.61 o 
  -4  14   7        0.01        2.42     19.09 o 
  -3  14   7       17.05        4.86     66.90 o 
  -2  14   7       24.42       62.84     73.87 o 
  -1  14   7       36.93       32.28     69.69 o 
   0  14   7        0.20        7.91     26.74 o 
   1  14   7        4.56        1.81     78.75 o 
   2  14   7        6.94        8.39    106.94 o 
   3  14   7        1.26        0.00     91.56 o 
   4  14   7        9.94       24.02     94.45 o 
  -6  15   7        8.10       36.10    124.32 o 
  -5  15   7        8.39       15.15     92.60 o 
  -4  15   7        1.12       18.26     57.06 o 
  -3  15   7       48.49       88.32     74.70 o 
  -2  15   7        1.97       11.72     68.71 o 
  -1  15   7        7.15       11.84     74.39 o 
   0  15   7        5.95       14.87     58.39 o 
   1  15   7      202.33      235.13     77.40 o 
   2  15   7        4.67        9.25     84.02 o 
  -3  16   7        8.87        3.79     94.55 o 
  -2  16   7       25.12       30.03     85.97 o 
  -1  16   7       52.02       73.38     82.39 o 
   0  16   7        0.24       33.67     85.91 o 
 -12   0   8      449.38      398.70    102.55 o 
 -10   0   8      732.69      690.91     74.26 o 
  -8   0   8      106.16      204.57     60.07 o 
  -6   0   8      100.32      155.66     51.21 o 
  -4   0   8     2928.77     2762.62    117.74 o 
  -2   0   8     1621.47     1573.06     89.66 o 
   0   0   8        2.71        0.00     28.80 o 
   2   0   8       51.19       50.24     48.33 o 
   4   0   8     1014.92     1112.78     56.05 o 
   6   0   8      650.37      569.22     71.89 o 
   8   0   8      454.11      516.20     96.20 o 
 -13   1   8       16.94       21.20     60.10 o 
 -12   1   8       78.24       62.58     66.74 o 
 -11   1   8       11.44        8.55     48.11 o 
 -10   1   8      709.85      792.52     52.01 o 
  -9   1   8      294.67      245.27     46.38 o 
  -8   1   8      165.55      199.23     43.30 o 
  -7   1   8        2.24        2.95     33.66 o 
  -6   1   8      135.45       50.70     39.44 o 
  -5   1   8     1218.86     1218.19     42.04 o 
  -4   1   8     2085.30     2229.79     63.90 o 
  -3   1   8       27.98       14.64     54.58 o 
  -2   1   8       16.36        0.00     34.25 o 
  -1   1   8       31.66       59.64     34.70 o 
   0   1   8      101.26      122.35     33.57 o 
   1   1   8      183.88      208.69     35.40 o 
   2   1   8        2.43        7.33     35.01 o 
   3   1   8      167.42      167.98     33.32 o 
   4   1   8     1032.52      905.34     32.17 o 
   5   1   8       54.46       53.28     40.15 o 
   6   1   8      287.39      196.35     52.32 o 
   7   1   8        0.05        1.26     67.18 o 
   8   1   8        1.00       18.03     93.39 o 
   9   1   8      201.58      214.37     87.25 o 
 -13   2   8      134.94      124.98     89.55 o 
 -12   2   8      102.54       96.13     70.11 o 
 -11   2   8      205.76      183.45     62.84 o 
 -10   2   8      335.95      279.81     57.87 o 
  -9   2   8        0.01       26.18     53.43 o 
  -8   2   8       72.52      124.02     47.95 o 
  -7   2   8       64.42       57.46     41.33 o 
  -6   2   8      607.50      492.81     37.58 o 
  -5   2   8        6.71       63.66     41.77 o 
  -4   2   8      102.72       92.57     27.72 o 
  -3   2   8       50.95       55.25     51.33 o 
  -2   2   8        0.04        0.00     34.04 o 
  -1   2   8     1882.23     1925.99     49.81 o 
   0   2   8      639.66      629.88     39.81 o 
   1   2   8        0.20        0.00     27.90 o 
   2   2   8      387.59      491.26     40.53 o 
   3   2   8      339.34      353.81     36.88 o 
   4   2   8        5.35        0.00     28.64 o 
   5   2   8       50.47      112.89     57.13 o 
   6   2   8      503.35      495.99     64.87 o 
   7   2   8       57.00       48.59     71.04 o 
   8   2   8       70.43       75.70     83.96 o 
   9   2   8       99.41       85.55     93.09 o 
 -13   3   8      138.95      130.53     98.02 o 
 -12   3   8        5.49        2.35     28.01 o 
 -11   3   8        0.03       36.28     73.27 o 
 -10   3   8        6.53       24.78     32.01 o 
  -9   3   8       60.26       52.60     52.40 o 
  -8   3   8       42.02       69.81     50.51 o 
  -7   3   8      314.94      393.11     39.74 o 
  -6   3   8       73.07       92.66     40.80 o 
  -5   3   8        4.61       18.61     28.43 o 
  -4   3   8       52.21       91.01     28.99 o 
  -3   3   8      638.12      462.99     33.06 o 
  -2   3   8       74.38       68.96     47.24 o 
  -1   3   8      241.31      369.22     47.36 o 
   0   3   8      261.33      229.64     38.88 o 
   1   3   8       27.05        8.34     33.35 o 
   2   3   8      749.04      704.58     32.08 o 
   3   3   8     1870.01     1833.58     56.72 o 
   4   3   8        6.39        5.49     48.40 o 
   5   3   8      100.81      116.04     54.16 o 
   6   3   8       61.46       59.15     60.21 o 
   7   3   8       65.22       68.19     73.09 o 
   8   3   8       10.68       59.70     83.30 o 
   9   3   8       91.62      109.31     94.80 o 
 -13   4   8        0.19        0.94     63.16 o 
 -12   4   8       15.45       10.49     78.84 o 
 -11   4   8       94.51      127.63     68.10 o 
 -10   4   8       15.97       44.12     60.61 o 
  -9   4   8       15.74       29.59     53.29 o 
  -8   4   8      122.89      159.11     45.48 o 
  -7   4   8      116.25      172.58     42.94 o 
  -6   4   8       77.22       75.92     46.73 o 
  -5   4   8       28.82       22.31     23.12 o 
  -4   4   8      659.88      805.15     27.28 o 
  -3   4   8      323.54      287.07     34.57 o 
  -2   4   8     1360.73     1235.95     74.46 o 
  -1   4   8       32.44       46.23     43.18 o 
   0   4   8     1885.33     1802.47     55.85 o 
   1   4   8     1468.65     1433.54     51.28 o 
   2   4   8      451.97      452.83     43.89 o 
   3   4   8      630.67      645.19     43.63 o 
   4   4   8      131.93      111.68     63.04 o 
   5   4   8        7.80        1.17      8.46 o 
   6   4   8        3.48        4.74     50.08 o 
   7   4   8        0.01        5.94     38.10 o 
   8   4   8       66.80       52.24     81.55 o 
   9   4   8       15.29       17.99     96.62 o 
 -13   5   8        5.50        3.84     23.88 o 
 -12   5   8       55.20       92.24     77.68 o 
 -11   5   8       10.57        4.35     16.35 o 
 -10   5   8        3.00       38.83     61.61 o 
  -9   5   8      172.28       99.67     56.84 o 
  -8   5   8      101.45      152.80     49.94 o 
  -7   5   8        2.25        6.66     65.34 o 
  -6   5   8       63.42        8.51     34.55 o 
  -5   5   8        0.35       10.56     29.36 o 
  -4   5   8      295.32      404.57     29.28 o 
  -3   5   8      120.37       90.38     29.16 o 
  -2   5   8        2.71       29.80     30.46 o 
  -1   5   8        6.95       18.21     31.72 o 
   0   5   8      300.75      317.82     35.18 o 
   1   5   8       62.03       37.47     42.71 o 
   2   5   8     1082.44     1208.41     47.55 o 
   3   5   8       71.91       42.25     48.18 o 
   4   5   8      108.74      125.43     65.63 o 
   5   5   8      341.73      331.63     76.00 o 
   6   5   8       43.91       18.74     65.39 o 
   7   5   8        2.07        9.64     73.60 o 
   8   5   8      153.45      170.05     88.60 o 
   9   5   8       26.87       61.89     96.73 o 
 -12   6   8        0.07        2.53     60.23 o 
 -11   6   8       33.88       66.40     70.90 o 
 -10   6   8      118.17      100.52     62.87 o 
  -9   6   8       44.82       29.67     59.93 o 
  -8   6   8       48.78       57.74     58.03 o 
  -7   6   8      354.09      355.60     54.81 o 
  -6   6   8      327.33      339.76     43.60 o 
  -5   6   8      407.02      496.91     32.78 o 
  -4   6   8      258.51      257.30     31.39 o 
  -3   6   8        0.55        2.42     11.74 o 
  -2   6   8      418.96      334.23     32.48 o 
  -1   6   8       78.82       85.37     37.59 o 
   0   6   8      544.90      519.76     37.13 o 
   1   6   8      255.68      275.60     37.30 o 
   2   6   8     1056.99     1230.93     47.75 o 
   3   6   8      372.02      317.76     49.24 o 
   4   6   8       86.09      102.30     64.00 o 
   5   6   8       20.56        0.00     67.77 o 
   6   6   8       28.84       54.70     73.53 o 
   7   6   8      122.20       62.09     76.92 o 
   8   6   8        0.65        5.27     78.85 o 
 -12   7   8        5.35        5.68     72.63 o 
 -11   7   8        0.10        2.06     14.40 o 
 -10   7   8       99.62      127.15     69.77 o 
  -9   7   8       37.49       47.35     70.27 o 
  -8   7   8       47.11       62.46     59.97 o 
  -7   7   8       21.01       52.95     68.71 o 
  -6   7   8        1.58       11.45     45.49 o 
  -5   7   8      456.43      442.95     35.98 o 
  -4   7   8       21.29       33.69     36.21 o 
  -3   7   8       97.07       70.77     43.39 o 
  -2   7   8        4.36        5.21     27.99 o 
  -1   7   8      571.06      563.78     32.58 o 
   0   7   8        0.01        7.62     38.09 o 
   1   7   8      150.92       61.45     40.31 o 
   2   7   8      272.41      273.41     41.82 o 
   3   7   8       17.02        0.00     12.06 o 
   4   7   8        3.38        6.20     55.57 o 
   5   7   8        4.57       22.48    112.26 o 
   6   7   8       88.85       48.95     92.45 o 
   7   7   8        0.35        2.37     10.78 o 
   8   7   8        7.24        0.00    120.40 o 
 -12   8   8        2.20       15.95    101.25 o 
 -11   8   8      197.94      246.89     80.77 o 
 -10   8   8       84.91      171.35     80.09 o 
  -9   8   8       77.70      119.05     72.86 o 
  -8   8   8        1.32       12.17     50.56 o 
  -7   8   8      175.08      107.04     68.41 o 
  -6   8   8       39.15       52.31     51.96 o 
  -5   8   8      162.86      195.11     40.21 o 
  -4   8   8      492.58      437.25     47.08 o 
  -3   8   8        3.65        8.41     46.30 o 
  -2   8   8      100.48       89.03     42.91 o 
  -1   8   8       31.50       35.68     44.62 o 
   0   8   8        1.36        0.28     33.11 o 
   1   8   8       76.57       59.52     53.02 o 
   2   8   8      269.63      210.59     56.27 o 
   3   8   8      174.22      188.35     72.88 o 
   4   8   8       29.13       55.06    115.87 o 
   5   8   8        1.25       33.19    110.04 o 
   6   8   8      150.86      125.05     96.80 o 
   7   8   8      215.03      139.86    120.55 o 
   8   8   8       50.64      102.59    121.18 o 
 -11   9   8        5.32        1.02     31.59 o 
 -10   9   8       19.20       52.85     81.12 o 
  -9   9   8      161.36      175.88     77.83 o 
  -8   9   8       34.48       35.30     90.10 o 
  -7   9   8      125.63      153.54     73.77 o 
  -6   9   8       28.47       25.29     58.01 o 
  -5   9   8        0.32        0.00      5.89 o 
  -4   9   8      940.40     1031.01     50.03 o 
  -3   9   8      103.25       78.64     46.11 o 
  -2   9   8      672.22      690.57     46.46 o 
  -1   9   8      651.16      767.42     46.03 o 
   0   9   8       62.38       58.96     47.57 o 
   1   9   8       37.78       66.17     50.06 o 
   2   9   8       51.65       64.37     62.28 o 
   3   9   8       22.48       68.35     77.86 o 
   4   9   8        1.42        9.93     59.38 o 
   5   9   8        5.08       53.62    139.81 o 
   6   9   8       14.55       28.32    110.25 o 
   7   9   8       15.34       35.03    125.35 o 
 -11  10   8       17.73       20.30    166.42 o 
 -10  10   8       98.08       52.28     88.40 o 
  -9  10   8        2.84        0.00     27.04 o 
  -8  10   8        2.11        0.00     64.78 o 
  -7  10   8      142.17      195.93    131.04 o 
  -6  10   8       32.17       29.12     81.59 o 
  -5  10   8      324.99      335.71     58.52 o 
  -4  10   8        3.09       14.88     65.38 o 
  -3  10   8      144.03      169.27     50.29 o 
  -2  10   8      359.80      319.92     52.82 o 
  -1  10   8      104.53       81.93     50.88 o 
   0  10   8       10.00        0.00     46.43 o 
   1  10   8        0.63        0.00     11.44 o 
   2  10   8      205.84      102.70     60.55 o 
   3  10   8      191.24      106.77     85.06 o 
   4  10   8      197.93      165.89     94.89 o 
   5  10   8       16.32        5.28     32.32 o 
   6  10   8       79.11       13.70    112.91 o 
   7  10   8       98.75       98.19    116.76 o 
 -10  11   8        1.88        0.00     97.16 o 
  -9  11   8        8.39        8.66     79.47 o 
  -8  11   8       55.45        0.00     62.93 o 
  -7  11   8        9.55       25.83     89.51 o 
  -6  11   8       48.22       68.73     88.28 o 
  -5  11   8       69.24       35.44     64.57 o 
  -4  11   8      137.54      151.35     65.32 o 
  -3  11   8       20.44       27.15     55.80 o 
  -2  11   8      197.59      170.04     55.09 o 
  -1  11   8        0.36        3.29     47.46 o 
   0  11   8      176.18      202.17     58.10 o 
   1  11   8        7.01        0.00     32.49 o 
   2  11   8        5.43       21.55     62.63 o 
   3  11   8      108.83       79.60     79.70 o 
   4  11   8        0.04       29.03     93.47 o 
   5  11   8       11.89        0.00    102.60 o 
   6  11   8       29.04       35.34    109.04 o 
  -9  12   8       22.43       48.07    164.39 o 
  -8  12   8        1.43        0.00    204.23 o 
  -7  12   8       62.87       78.97    101.92 o 
  -6  12   8       31.94       21.67    129.36 o 
  -5  12   8        3.90        0.00     51.24 o 
  -4  12   8        0.04        4.48     90.04 o 
  -3  12   8      124.71      141.51     60.36 o 
  -2  12   8       18.60       26.78     69.94 o 
  -1  12   8        7.67       29.36     64.15 o 
   0  12   8       98.06       94.81     62.76 o 
   1  12   8      469.38      494.27     64.94 o 
   2  12   8        1.73       15.00     82.50 o 
   3  12   8       33.73       58.22     87.02 o 
   4  12   8       20.49        1.23     39.85 o 
   5  12   8       66.13        8.90     29.43 o 
  -8  13   8       19.98        0.00     62.42 o 
  -7  13   8       36.66       88.86    105.21 o 
  -6  13   8        0.14       15.43    127.40 o 
  -5  13   8        0.45       25.27    130.59 o 
  -4  13   8       18.81        4.49     82.98 o 
  -3  13   8       20.85       25.72     70.65 o 
  -2  13   8      100.76      103.01     67.30 o 
  -1  13   8        1.02        0.00     71.55 o 
   0  13   8        2.86       19.93     65.09 o 
   1  13   8      189.61      230.01     70.30 o 
   2  13   8        0.35        3.89    108.15 o 
   3  13   8       12.82        7.40     49.99 o 
   4  13   8        0.19       31.11     93.48 o 
  -7  14   8        0.03        0.00    156.52 o 
  -6  14   8        8.97        5.06    120.61 o 
  -5  14   8       44.17       69.68     92.20 o 
  -4  14   8        1.15       19.52     41.44 o 
  -3  14   8       28.97       26.34     84.04 o 
  -2  14   8        6.75        9.95     63.48 o 
  -1  14   8      498.43      618.27     72.02 o 
   0  14   8       16.35       23.59     81.29 o 
   1  14   8       24.92       62.22     77.99 o 
   2  14   8       24.24       58.63    108.53 o 
   3  14   8        1.71       42.87     99.73 o 
  -5  15   8       12.78        6.80     51.92 o 
  -4  15   8       20.07       25.07     71.37 o 
  -3  15   8        0.53       25.52     83.82 o 
  -2  15   8       21.92       69.81     82.14 o 
  -1  15   8        0.18       17.49     69.82 o 
   0  15   8       23.59       74.45     99.26 o 
   1  15   8       87.16      118.29    101.75 o 
 -12   0   9      108.19       58.60    109.25 o 
 -10   0   9        3.99       20.54     88.12 o 
  -8   0   9      454.90      303.94     74.91 o 
  -6   0   9        8.57       38.86     63.38 o 
  -4   0   9     1976.73     2386.65    116.04 o 
  -2   0   9     2735.75     2745.05     88.15 o 
   0   0   9      616.67      686.91     55.15 o 
   2   0   9       21.65        9.45     20.36 o 
   4   0   9      544.53      492.64     51.17 o 
   6   0   9        0.25       11.33     96.05 o 
   8   0   9        6.60       21.91    155.65 o 
 -13   1   9        4.44        1.13     23.33 o 
 -12   1   9      144.51      172.39     73.81 o 
 -11   1   9       82.76       58.52     64.32 o 
 -10   1   9        3.13       14.86     58.30 o 
  -9   1   9       17.06        3.47     13.18 o 
  -8   1   9      455.80      509.60     49.54 o 
  -7   1   9       46.65       41.47     44.64 o 
  -6   1   9      626.55      422.21     42.95 o 
  -5   1   9      608.09      519.93     43.30 o 
  -4   1   9      270.21      161.00     64.17 o 
  -3   1   9      106.22       63.44     54.33 o 
  -2   1   9      577.83      610.06     39.44 o 
  -1   1   9      163.90      145.79     40.33 o 
   0   1   9      300.82      256.53     39.67 o 
   1   1   9      103.33       97.14     40.51 o 
   2   1   9      107.01      113.44     41.48 o 
   3   1   9      793.36      873.20     38.48 o 
   4   1   9       64.14       43.28     32.74 o 
   5   1   9      118.80      125.81     64.84 o 
   6   1   9       24.21       50.46     71.01 o 
   7   1   9       12.40        1.70     53.68 o 
   8   1   9       17.76       58.22    115.27 o 
 -13   2   9      142.10      197.83     80.47 o 
 -12   2   9       28.10       54.21     73.81 o 
 -11   2   9       13.67       40.43     65.86 o 
 -10   2   9      347.42      328.94     61.65 o 
  -9   2   9      156.74      130.79     56.80 o 
  -8   2   9        6.53       10.00     17.89 o 
  -7   2   9       55.37       92.69     46.76 o 
  -6   2   9      634.53      697.28     39.66 o 
  -5   2   9       23.46       77.36     44.07 o 
  -4   2   9      198.79      154.67     37.90 o 
  -3   2   9      532.16      603.40     49.63 o 
  -2   2   9     1192.15     1222.43     45.72 o 
  -1   2   9      205.07      218.37     39.95 o 
   0   2   9     1108.46     1319.08     45.96 o 
   1   2   9      965.13      881.60     41.13 o 
   2   2   9        0.10       35.33     50.04 o 
   3   2   9        5.88        0.89      8.17 o 
   4   2   9       74.82      100.41     56.81 o 
   5   2   9      701.68      656.60     51.77 o 
   6   2   9      219.22      257.93     71.80 o 
   7   2   9      128.90      143.20     78.68 o 
   8   2   9       77.72       79.73     91.13 o 
 -13   3   9       21.85       27.62     72.77 o 
 -12   3   9        2.60        0.00     78.93 o 
 -11   3   9        0.99       24.10     68.33 o 
 -10   3   9       41.11       39.78     64.18 o 
  -9   3   9      223.41      206.38     58.15 o 
  -8   3   9      120.49       96.20     50.14 o 
  -7   3   9        0.09        0.00      9.04 o 
  -6   3   9        1.92        0.00     34.55 o 
  -5   3   9       10.29       15.29     54.15 o 
  -4   3   9       86.51       38.88     33.52 o 
  -3   3   9       99.42       99.81     55.82 o 
  -2   3   9      174.23      193.78     42.68 o 
  -1   3   9      825.23      834.06     48.38 o 
   0   3   9       15.46       31.85     53.59 o 
   1   3   9      472.09      479.54     49.44 o 
   2   3   9       13.95       21.02     49.15 o 
   3   3   9       77.47       88.59     50.54 o 
   4   3   9       38.43       21.79     75.78 o 
   5   3   9       48.80       34.68     65.64 o 
   6   3   9      108.65      107.79     72.61 o 
   7   3   9       11.18        0.00     37.46 o 
   8   3   9        0.11        0.00     40.05 o 
 -13   4   9       40.16        5.63    122.25 o 
 -12   4   9      251.71      299.80     73.14 o 
 -11   4   9        6.50        3.97     17.03 o 
 -10   4   9       40.71       65.28     65.61 o 
  -9   4   9       14.21        7.36     43.74 o 
  -8   4   9       81.59      109.24     50.75 o 
  -7   4   9       42.47       28.22     55.47 o 
  -6   4   9      181.52      169.42     49.74 o 
  -5   4   9        1.26        6.45     39.25 o 
  -4   4   9       20.16        0.00     16.59 o 
  -3   4   9      293.08      344.65     50.62 o 
  -2   4   9        0.28        0.00     23.53 o 
  -1   4   9       55.77       45.69     48.28 o 
   0   4   9      348.65      355.80     49.47 o 
   1   4   9      761.84      739.78     46.01 o 
   2   4   9       22.72       51.56     52.08 o 
   3   4   9       97.26      101.60     54.99 o 
   4   4   9      849.74      947.66     71.14 o 
   5   4   9       64.03       68.64     69.95 o 
   6   4   9      204.43      263.00     74.37 o 
   7   4   9      154.73      238.90     86.53 o 
   8   4   9      125.01      133.89     93.73 o 
 -12   5   9        4.91       24.69     82.89 o 
 -11   5   9       15.94        3.78     35.83 o 
 -10   5   9       35.21       39.50     62.33 o 
  -9   5   9       94.62      119.10     55.88 o 
  -8   5   9       66.13       88.72     61.20 o 
  -7   5   9       34.41       32.32     58.97 o 
  -6   5   9       89.12       50.24     51.87 o 
  -5   5   9       36.86       35.51     49.26 o 
  -4   5   9        0.62       15.11     41.16 o 
  -3   5   9      116.99       83.46     52.62 o 
  -2   5   9       70.62      137.24     39.73 o 
  -1   5   9       26.25       13.59     34.48 o 
   0   5   9     1292.71     1364.68     53.65 o 
   1   5   9      396.81      420.20     49.43 o 
   2   5   9        3.12       17.61     46.92 o 
   3   5   9       62.87       41.44     54.15 o 
   4   5   9      116.50       77.14     76.19 o 
   5   5   9        0.05        0.00    155.10 o 
   6   5   9      129.76      121.83     76.47 o 
   7   5   9       35.64       46.96     86.15 o 
   8   5   9       24.47       14.66     50.88 o 
 -12   6   9       40.98       22.45     38.15 o 
 -11   6   9       63.36      133.17     71.37 o 
 -10   6   9        3.17        0.15     52.29 o 
  -9   6   9       37.05       16.10     70.90 o 
  -8   6   9      125.79      147.97     61.80 o 
  -7   6   9      316.86      248.96     58.23 o 
  -6   6   9      183.09      162.52     57.15 o 
  -5   6   9       64.04       64.00     44.89 o 
  -4   6   9      352.19      345.82     36.22 o 
  -3   6   9      856.21      820.63     36.98 o 
  -2   6   9        0.44        5.93     10.50 o 
  -1   6   9       18.72        2.23     31.47 o 
   0   6   9       29.63        4.27     48.61 o 
   1   6   9       20.08        0.51     20.85 o 
   2   6   9      379.98      353.21     53.82 o 
   3   6   9       80.76       80.26     69.30 o 
   4   6   9       85.19       94.66     74.69 o 
   5   6   9       10.78        0.00     88.29 o 
   6   6   9      217.33      212.72     77.98 o 
   7   6   9       78.43      120.69    107.48 o 
 -12   7   9        3.18        0.00    100.65 o 
 -11   7   9       14.93       79.39     87.86 o 
 -10   7   9       25.26       24.18     63.55 o 
  -9   7   9      182.46      120.15     78.98 o 
  -8   7   9        1.66       11.15     53.54 o 
  -7   7   9      148.84      148.55     58.09 o 
  -6   7   9       17.34       31.35     67.71 o 
  -5   7   9       67.92      100.23     47.98 o 
  -4   7   9      167.13      175.85     46.89 o 
  -3   7   9        0.17       19.81     47.21 o 
  -2   7   9      148.59      161.38     44.98 o 
  -1   7   9      181.32      159.78     47.99 o 
   0   7   9      362.55      361.31     55.60 o 
   1   7   9       13.19       24.41     57.34 o 
   2   7   9       86.53      117.41     73.62 o 
   3   7   9      131.17      157.15    101.21 o 
   4   7   9       35.31       27.85    113.34 o 
   5   7   9       55.16       28.81    148.19 o 
   6   7   9        0.47       19.95     99.81 o 
   7   7   9       20.80        0.00     14.85 o 
 -11   8   9        2.45       20.00     77.04 o 
 -10   8   9       59.39       84.46     88.94 o 
  -9   8   9      117.17      139.48     76.54 o 
  -8   8   9       97.92       80.69     70.17 o 
  -7   8   9       21.59       32.34     76.15 o 
  -6   8   9       29.97       34.30    117.96 o 
  -5   8   9      311.46      324.16     66.81 o 
  -4   8   9       38.09       61.83     53.31 o 
  -3   8   9     1912.54     2036.74     57.70 o 
  -2   8   9       96.13      141.10     49.98 o 
  -1   8   9      125.07      133.27     49.47 o 
   0   8   9        3.49       10.88     38.96 o 
   1   8   9      168.93      154.23     57.32 o 
   2   8   9       70.97       61.86     65.58 o 
   3   8   9      228.87      153.81    131.93 o 
   4   8   9      112.57       98.20    130.82 o 
   5   8   9        5.29       19.05    148.45 o 
   6   8   9        5.13       14.28    106.26 o 
   7   8   9        3.52       33.21    177.75 o 
 -11   9   9       15.31       13.50     59.42 o 
 -10   9   9       47.85       26.10     89.70 o 
  -9   9   9      281.29      236.83     86.49 o 
  -8   9   9      126.16       40.97     96.37 o 
  -7   9   9       35.50       33.49    109.32 o 
  -6   9   9       90.51       81.93    123.98 o 
  -5   9   9      180.15      138.90     73.85 o 
  -4   9   9       67.56       32.72     56.24 o 
  -3   9   9       84.40      107.12     50.98 o 
  -2   9   9        1.57        2.58     41.94 o 
  -1   9   9       57.25       15.16     25.94 o 
   0   9   9       12.44       18.23     48.84 o 
   1   9   9        3.80       14.68     62.60 o 
   2   9   9       95.98       87.89     64.51 o 
   3   9   9        3.53        0.00     53.54 o 
   4   9   9       29.77        0.00    348.13 o 
   5   9   9        4.48       13.74    137.22 o 
   6   9   9        0.97        0.00     36.74 o 
 -10  10   9       24.21       62.96     93.31 o 
  -9  10   9        4.48       27.08    127.57 o 
  -8  10   9        0.18        2.10    140.40 o 
  -7  10   9       48.61       95.85    137.32 o 
  -6  10   9        2.05        0.00     51.88 o 
  -5  10   9      290.75      315.15     74.50 o 
  -4  10   9      205.08      135.36     81.08 o 
  -3  10   9      103.26      146.00     56.29 o 
  -2  10   9       70.41       89.74     57.26 o 
  -1  10   9       78.86       99.97     57.82 o 
   0  10   9      149.74      136.68     59.02 o 
   1  10   9      507.11      450.30     60.09 o 
   2  10   9       26.97        5.72     19.95 o 
   3  10   9        1.15       16.72     93.96 o 
   4  10   9       10.90        0.47     51.49 o 
   5  10   9       85.45       64.55    173.37 o 
  -9  11   9        3.18        0.00     61.73 o 
  -8  11   9        7.45        0.00     20.50 o 
  -7  11   9        1.19       58.99    153.13 o 
  -6  11   9       10.08       66.80    149.50 o 
  -5  11   9        0.18        0.00    144.01 o 
  -4  11   9        5.29        7.06     60.67 o 
  -3  11   9      174.63      226.40     60.19 o 
  -2  11   9       39.65       32.61     60.89 o 
  -1  11   9      135.09      128.92     62.70 o 
   0  11   9       57.75       60.83     64.89 o 
   1  11   9        0.02        2.88     66.16 o 
   2  11   9       42.48       24.47     83.32 o 
   3  11   9       12.45       28.77     85.68 o 
   4  11   9       32.72       58.20     94.89 o 
   5  11   9        1.49        0.00     58.99 o 
  -8  12   9        7.86        0.00    114.60 o 
  -7  12   9       11.77       10.83    164.14 o 
  -6  12   9       98.66      119.54    134.39 o 
  -5  12   9       36.57       39.42     98.38 o 
  -4  12   9      116.46      101.91     82.50 o 
  -3  12   9       50.59       40.17     66.44 o 
  -2  12   9        4.62       20.92     61.09 o 
  -1  12   9      134.32      107.08     66.97 o 
   0  12   9       18.34       10.73     46.99 o 
   1  12   9      239.15      248.82     73.96 o 
   2  12   9       12.74       16.28     80.67 o 
   3  12   9       37.15        0.00     85.97 o 
   4  12   9       21.11       52.88    109.52 o 
  -7  13   9       58.68        0.00    152.03 o 
  -6  13   9       10.69       23.11    176.63 o 
  -5  13   9       43.74       71.10     89.59 o 
  -4  13   9       39.03       61.97     89.20 o 
  -3  13   9      151.03      177.45     74.08 o 
  -2  13   9       64.76       65.07     71.73 o 
  -1  13   9       20.72        0.54     16.32 o 
   0  13   9       77.46       93.36     77.56 o 
   1  13   9       11.86        0.00     73.07 o 
   2  13   9      106.45       41.28     63.99 o 
  -5  14   9       21.67       32.53    121.50 o 
  -4  14   9       25.94       64.46     91.85 o 
  -3  14   9        0.03       25.98     99.59 o 
  -2  14   9        3.52       12.68     70.70 o 
  -1  14   9        5.00        4.54     68.71 o 
   0  14   9       12.96       27.30     81.37 o 
   1  14   9       24.55       28.68    101.21 o 
 -12   0  10       17.82       20.25    119.38 o 
 -10   0  10       31.13        0.00     46.82 o 
  -8   0  10       17.16      102.62     71.08 o 
  -6   0  10       52.76       20.07     61.49 o 
  -4   0  10     1272.80     1379.97     98.83 o 
  -2   0  10     2634.02     2842.10     96.70 o 
   0   0  10     1001.68     1038.72     84.55 o 
   2   0  10       87.19      149.05     71.12 o 
   4   0  10      403.40      520.21     74.23 o 
   6   0  10       81.80       63.47    145.64 o 
 -12   1  10       65.22       36.39     82.50 o 
 -11   1  10        0.79        0.00     77.54 o 
 -10   1  10        0.71       17.66     69.76 o 
  -9   1  10       92.88       53.13     58.58 o 
  -8   1  10      256.38      285.71     54.37 o 
  -7   1  10      188.05      244.39     50.38 o 
  -6   1  10      669.45      832.89     56.94 o 
  -5   1  10      401.01      467.03     67.88 o 
  -4   1  10      300.24      266.01     63.69 o 
  -3   1  10       33.93       34.20     63.68 o 
  -2   1  10     1766.30     1838.72     57.45 o 
  -1   1  10       10.16       50.23     46.51 o 
   0   1  10      387.29      353.26     44.84 o 
   1   1  10        1.52       11.50     45.67 o 
   2   1  10       42.66       81.50     49.25 o 
   3   1  10       83.91       48.41     51.74 o 
   4   1  10       96.85      100.49     57.19 o 
   5   1  10       16.95       16.46     54.25 o 
   6   1  10        2.57        0.00     47.40 o 
   7   1  10        1.98        0.78     71.31 o 
 -12   2  10       22.27        0.00     47.62 o 
 -11   2  10        0.90       21.88     78.01 o 
 -10   2  10       34.65       39.83     61.82 o 
  -9   2  10       56.84       59.86     57.94 o 
  -8   2  10       18.72       20.03     48.84 o 
  -7   2  10      297.52      369.37     49.39 o 
  -6   2  10       41.05       54.28     56.52 o 
  -5   2  10     1197.52      988.84     69.24 o 
  -4   2  10        7.45       23.19     71.68 o 
  -3   2  10       96.78      121.23     67.10 o 
  -2   2  10       90.58       95.14     46.58 o 
  -1   2  10     1139.59     1223.19     49.14 o 
   0   2  10     1424.53     1340.97     73.98 o 
   1   2  10       10.04        0.18     36.00 o 
   2   2  10       65.82       45.94     48.51 o 
   3   2  10        1.71       15.82     53.26 o 
   4   2  10      160.75      129.76     63.45 o 
   5   2  10        0.13        7.61     22.12 o 
   6   2  10       73.37       36.73     82.65 o 
   7   2  10       40.68       44.40    169.36 o 
 -12   3  10        2.04        7.26     71.54 o 
 -11   3  10       50.92       68.77     72.06 o 
 -10   3  10       97.93       98.95     67.98 o 
  -9   3  10      124.14       47.53     60.51 o 
  -8   3  10       11.48       44.92     58.58 o 
  -7   3  10        4.25       17.66     66.74 o 
  -6   3  10       40.50       72.53     53.65 o 
  -5   3  10        1.02       11.00     55.51 o 
  -4   3  10      108.18      119.25     72.90 o 
  -3   3  10      268.08      311.82     52.71 o 
  -2   3  10      280.85      301.59     47.10 o 
  -1   3  10        2.54       22.11     46.08 o 
   0   3  10       41.72       45.91     45.42 o 
   1   3  10      151.78      206.17     55.46 o 
   2   3  10      839.92      899.30     53.65 o 
   3   3  10      173.02      175.34     62.53 o 
   4   3  10      162.10      128.83     78.47 o 
   5   3  10       75.49       64.69     70.43 o 
   6   3  10      196.74      200.11     80.83 o 
   7   3  10       45.37        2.09     68.11 o 
 -12   4  10       57.48      103.02     85.64 o 
 -11   4  10        9.20       45.12     78.77 o 
 -10   4  10      119.01       76.77     66.78 o 
  -9   4  10        1.19       12.03     60.22 o 
  -8   4  10       55.21        2.00     53.65 o 
  -7   4  10      110.38      111.74     61.94 o 
  -6   4  10     1262.31     1209.23     59.25 o 
  -5   4  10      184.55      133.07     56.14 o 
  -4   4  10        1.55        8.23     72.40 o 
  -3   4  10       40.33       20.63     26.84 o 
  -2   4  10      234.81      210.65     53.62 o 
  -1   4  10       35.68       22.20     62.93 o 
   0   4  10       74.07       68.97     52.73 o 
   1   4  10        6.52        0.05      8.22 o 
   2   4  10       31.97       40.81     60.91 o 
   3   4  10       12.82       16.53     73.50 o 
   4   4  10        5.93        0.00     43.42 o 
   5   4  10       38.13       60.79     77.47 o 
   6   4  10       20.44       13.75     66.10 o 
   7   4  10        0.03        0.00     21.64 o 
 -12   5  10       18.64       42.92     87.85 o 
 -11   5  10       16.26       30.94     76.48 o 
 -10   5  10      128.27      138.70     73.04 o 
  -9   5  10        0.13       30.85     77.92 o 
  -8   5  10        0.13       10.06     77.55 o 
  -7   5  10      113.93      106.45     65.92 o 
  -6   5  10       62.45       70.50     58.22 o 
  -5   5  10        4.13        9.48     56.60 o 
  -4   5  10       14.67       65.27     87.17 o 
  -3   5  10      111.94      128.36     44.91 o 
  -2   5  10       57.24       97.73     57.39 o 
  -1   5  10       60.47        8.39     22.32 o 
   0   5  10        0.08       21.43     57.45 o 
   1   5  10      261.61      233.06     54.55 o 
   2   5  10      203.58      192.07     62.19 o 
   3   5  10        2.32       49.08     82.20 o 
   4   5  10      235.53      250.88     89.58 o 
   5   5  10      289.47      311.45     78.18 o 
   6   5  10      316.30      311.55     89.95 o 
   7   5  10        0.69       27.42    101.93 o 
 -11   6  10        0.05        7.85     67.92 o 
 -10   6  10       16.91       33.55     83.95 o 
  -9   6  10       27.60       38.03     93.55 o 
  -8   6  10       67.94       50.52     70.31 o 
  -7   6  10        2.00        3.08     49.01 o 
  -6   6  10      468.48      407.81     57.35 o 
  -5   6  10      281.45      310.93    103.12 o 
  -4   6  10       54.30        3.87     90.84 o 
  -3   6  10      170.55      163.32     48.82 o 
  -2   6  10       78.09      109.11     48.64 o 
  -1   6  10        1.36        0.00     51.36 o 
   0   6  10        7.49        0.00     10.35 o 
   1   6  10      148.75      152.21     60.45 o 
   2   6  10        0.21       15.31     60.39 o 
   3   6  10       50.54       81.33    138.46 o 
   4   6  10       23.41       34.15    141.43 o 
   5   6  10        9.10        6.72    146.59 o 
   6   6  10        2.26       34.26    125.84 o 
 -11   7  10       28.78       84.97    101.70 o 
 -10   7  10       58.94       93.48     90.58 o 
  -9   7  10       32.71       63.41     78.91 o 
  -8   7  10        7.67        1.23      6.34 o 
  -7   7  10        2.12        4.98     76.27 o 
  -6   7  10        0.67        4.92    106.53 o 
  -5   7  10      967.97      855.25    102.72 o 
  -4   7  10        1.94        6.34     82.51 o 
  -3   7  10        5.25       10.09     30.89 o 
  -2   7  10        3.36        0.46      9.05 o 
  -1   7  10      202.37      226.56     51.51 o 
   0   7  10        3.03        0.00     10.31 o 
   1   7  10      673.98      624.01     78.51 o 
   2   7  10       20.50       14.04     56.54 o 
   3   7  10        1.54       36.28    141.22 o 
   4   7  10       23.20       91.26    147.46 o 
   5   7  10       37.03       30.34    163.82 o 
   6   7  10       37.31       10.96    106.32 o 
 -11   8  10       85.62       39.48    105.89 o 
 -10   8  10       77.19       44.23     91.41 o 
  -9   8  10       21.38        0.00     65.74 o 
  -8   8  10       34.21       43.08    105.35 o 
  -7   8  10        2.52        8.92     53.00 o 
  -6   8  10      207.85      162.18    129.01 o 
  -5   8  10      139.52      171.98    120.93 o 
  -4   8  10        0.26       11.98     51.63 o 
  -3   8  10       59.06       36.15     67.35 o 
  -2   8  10      105.77      126.41     55.55 o 
  -1   8  10       70.07       61.17     57.60 o 
   0   8  10        1.44        0.00     15.31 o 
   1   8  10       68.55      136.00     88.52 o 
   2   8  10       38.01       25.54    139.21 o 
   3   8  10      308.22      231.01    126.33 o 
   4   8  10        1.61        0.00    121.65 o 
   5   8  10       69.41      103.45    163.71 o 
 -10   9  10        7.39       14.11    120.78 o 
  -9   9  10      173.21      164.98    106.99 o 
  -8   9  10       54.64       62.59    103.83 o 
  -7   9  10      142.48      145.27    148.87 o 
  -6   9  10       84.58       10.23    138.74 o 
  -5   9  10      129.61       83.20    135.45 o 
  -4   9  10       88.75      151.31     65.18 o 
  -3   9  10      100.29      114.80     67.94 o 
  -2   9  10       12.97       29.77     67.06 o 
  -1   9  10      215.31      201.36     61.81 o 
   0   9  10      112.86      120.81     64.36 o 
   1   9  10      515.04      481.86     64.58 o 
   2   9  10        1.85        0.00    123.87 o 
   3   9  10       19.73       51.13    155.23 o 
   4   9  10        2.08       45.49    140.65 o 
   5   9  10        3.47        7.26   2985.67 o 
  -9  10  10        0.02       22.34    122.91 o 
  -8  10  10       15.10        1.89    164.05 o 
  -7  10  10        0.16        7.95    153.04 o 
  -6  10  10      153.17      106.31    143.68 o 
  -5  10  10        2.78       20.38    142.69 o 
  -4  10  10       18.89       64.31     73.35 o 
  -3  10  10      138.93       58.36     76.53 o 
  -2  10  10       77.02      113.31     63.38 o 
  -1  10  10        2.69        0.78     37.70 o 
   0  10  10      266.71      294.81     63.44 o 
   1  10  10      325.98      394.41     70.07 o 
   2  10  10        6.93       21.06     81.16 o 
   3  10  10        6.03       52.90    170.17 o 
   4  10  10       19.32       66.71    175.55 o 
  -8  11  10       22.03       47.53    147.49 o 
  -7  11  10       24.16       17.22    717.47 o 
  -6  11  10       35.08       51.89    135.97 o 
  -5  11  10        6.67        0.00    321.17 o 
  -4  11  10        5.66        3.10     42.50 o 
  -3  11  10      282.39      267.12     80.46 o 
  -2  11  10       62.55       70.53     71.52 o 
  -1  11  10       47.50       73.72     68.53 o 
   0  11  10        1.28        0.00     10.90 o 
   1  11  10       18.60       67.97     73.54 o 
   2  11  10       60.93       66.23     95.95 o 
   3  11  10      123.82      154.51     98.34 o 
  -7  12  10       34.24      106.89    173.63 o 
  -6  12  10        7.40        0.00    367.27 o 
  -5  12  10       28.25       51.24    114.00 o 
  -4  12  10       43.25       86.47     90.23 o 
  -3  12  10        4.67       25.67     86.76 o 
  -2  12  10        1.94        4.99     40.40 o 
  -1  12  10       42.77       31.97     65.94 o 
   0  12  10        5.04        0.00     24.54 o 
   1  12  10        2.85        0.00     87.07 o 
   2  12  10       28.90       52.02     98.81 o 
  -5  13  10       24.91       62.43    122.81 o 
  -4  13  10        0.22       15.13     92.40 o 
  -3  13  10        0.07       45.86    113.14 o 
  -2  13  10       12.12        0.00     63.90 o 
  -1  13  10       33.35        0.00     70.35 o 
   0  13  10       76.69       61.26     77.30 o 
 -12   0  11        0.49        0.12    138.04 o 
 -10   0  11        3.65        0.00     61.38 o 
  -8   0  11      152.40       92.04     81.20 o 
  -6   0  11      422.94      347.30    119.45 o 
  -4   0  11     2587.35     2386.29    135.22 o 
  -2   0  11      221.94      255.98     72.17 o 
   0   0  11        6.31       42.64     75.84 o 
   2   0  11      145.60      210.48     79.64 o 
   4   0  11      145.43       53.57    142.81 o 
   6   0  11       43.38       70.85    164.60 o 
 -12   1  11      115.25      110.88     83.95 o 
 -11   1  11        1.53       19.92     89.71 o 
 -10   1  11        7.56       48.52     81.86 o 
  -9   1  11      121.52      108.38     65.46 o 
  -8   1  11       37.72        6.48     27.07 o 
  -7   1  11      208.67      124.02     67.27 o 
  -6   1  11       23.01       50.59     81.00 o 
  -5   1  11      181.74      167.63     81.06 o 
  -4   1  11        9.48       34.56     65.97 o 
  -3   1  11       67.20      101.16     52.16 o 
  -2   1  11      476.70      473.12     51.40 o 
  -1   1  11       37.58       64.95     56.82 o 
   0   1  11        0.24        0.00      7.77 o 
   1   1  11       63.61       60.25     55.89 o 
   2   1  11      917.54      958.01     55.93 o 
   3   1  11       61.53       50.04     61.43 o 
   4   1  11      354.97      405.74     90.27 o 
   5   1  11       25.00       51.48    107.81 o 
   6   1  11      111.40      160.77    110.77 o 
 -12   2  11        0.00        0.00     25.55 o 
 -11   2  11       16.89       24.94     82.08 o 
 -10   2  11        2.35        1.12      8.48 o 
  -9   2  11       14.03       31.64     66.29 o 
  -8   2  11        4.85       16.81     72.87 o 
  -7   2  11        5.56        0.00     42.64 o 
  -6   2  11        1.98       15.57     80.84 o 
  -5   2  11       39.30      156.55     79.56 o 
  -4   2  11      229.06      275.62     72.29 o 
  -3   2  11      692.47      623.06     52.28 o 
  -2   2  11        3.98       15.93     51.87 o 
  -1   2  11       45.67       43.63     56.88 o 
   0   2  11      125.87      109.36     53.24 o 
   1   2  11       80.35       88.26     54.65 o 
   2   2  11       28.76       40.23     58.36 o 
   3   2  11       68.49       40.60     71.88 o 
   4   2  11       23.70       31.41     49.99 o 
   5   2  11       27.72       15.53     98.64 o 
   6   2  11        8.05        0.00     89.25 o 
 -12   3  11        1.73        4.47     93.66 o 
 -11   3  11       10.07        0.00     52.94 o 
 -10   3  11        3.54       27.67     71.69 o 
  -9   3  11      127.73      185.25     71.16 o 
  -8   3  11      454.73      434.55     74.49 o 
  -7   3  11      118.61       78.62     64.65 o 
  -6   3  11        8.80        0.00     38.56 o 
  -5   3  11      213.35      215.78     79.25 o 
  -4   3  11      371.50      364.57     73.17 o 
  -3   3  11      167.85      175.49     55.69 o 
  -2   3  11      500.95      509.60     53.26 o 
  -1   3  11       44.30       34.63     54.03 o 
   0   3  11       29.00       44.27     57.40 o 
   1   3  11       51.08       54.31     57.79 o 
   2   3  11       94.17       83.92     59.58 o 
   3   3  11        2.90       11.15     68.29 o 
   4   3  11       91.90      113.87     78.72 o 
   5   3  11       64.77       29.34     82.24 o 
   6   3  11       28.34       33.07    113.96 o 
 -11   4  11        1.06        0.00     56.14 o 
 -10   4  11        9.78       35.63     76.66 o 
  -9   4  11      146.33      157.08     81.60 o 
  -8   4  11      201.27      216.39     72.95 o 
  -7   4  11       58.18       82.21     67.05 o 
  -6   4  11        0.12        7.64     68.18 o 
  -5   4  11       88.72      119.59     77.47 o 
  -4   4  11      155.75      111.25     85.83 o 
  -3   4  11      360.41      329.26     54.20 o 
  -2   4  11       25.13       35.48     56.71 o 
  -1   4  11        1.92        0.00     35.83 o 
   0   4  11        6.32        0.00     25.53 o 
   1   4  11       17.79       36.79     63.63 o 
   2   4  11       29.08        8.79     50.13 o 
   3   4  11        0.22        0.00     62.72 o 
   4   4  11        8.42       12.69     95.99 o 
   5   4  11       33.54       40.45     86.99 o 
   6   4  11        2.19       27.05    115.63 o 
 -11   5  11        3.88        4.78     60.95 o 
 -10   5  11      131.84      126.89     87.33 o 
  -9   5  11       24.25       28.99     80.37 o 
  -8   5  11      227.84      230.85     76.25 o 
  -7   5  11        5.40       28.56     70.01 o 
  -6   5  11       58.88       93.54     88.66 o 
  -5   5  11      609.87      603.65     85.06 o 
  -4   5  11      505.50      497.99     64.92 o 
  -3   5  11        2.19       18.67     63.44 o 
  -2   5  11      432.95      497.27     61.13 o 
  -1   5  11      223.14      170.11     63.79 o 
   0   5  11       11.83        0.00      9.30 o 
   1   5  11        0.29       21.35     65.14 o 
   2   5  11        3.10        1.28     14.74 o 
   3   5  11       33.09       32.39     95.30 o 
   4   5  11       18.80       47.18    100.90 o 
   5   5  11       53.56       27.62    110.51 o 
 -11   6  11       49.43       57.78     99.03 o 
 -10   6  11        0.12        8.15     94.08 o 
  -9   6  11        9.93       30.75     66.18 o 
  -8   6  11       98.02      113.08     80.48 o 
  -7   6  11      190.16      136.87     97.21 o 
  -6   6  11       88.51       66.60     93.57 o 
  -5   6  11        3.93       14.85     98.79 o 
  -4   6  11      360.35      351.75     73.28 o 
  -3   6  11       86.22       72.84     67.24 o 
  -2   6  11      360.86      435.94     61.33 o 
  -1   6  11       18.05       32.56     82.07 o 
   0   6  11       50.02       41.17     82.61 o 
   1   6  11       43.58       73.00     85.03 o 
   2   6  11       46.25       16.75    125.32 o 
   3   6  11        1.11        0.00    146.05 o 
   4   6  11       19.32        0.00     43.24 o 
   5   6  11       37.23       31.21    167.72 o 
 -10   7  11       34.23       12.00    114.51 o 
  -9   7  11        2.04       28.09    130.97 o 
  -8   7  11      146.36      121.86     94.03 o 
  -7   7  11       83.66      117.43     90.70 o 
  -6   7  11       43.38        5.39     33.97 o 
  -5   7  11      442.52      499.50    129.66 o 
  -4   7  11      116.83      137.24     86.07 o 
  -3   7  11       64.47       37.74     90.41 o 
  -2   7  11       98.08      205.68     67.26 o 
  -1   7  11      227.84      208.07     70.28 o 
   0   7  11       11.50       20.15    111.22 o 
   1   7  11      445.60      571.13     91.88 o 
   2   7  11       19.06       18.34    140.26 o 
   3   7  11      129.90       60.06    158.17 o 
   4   7  11       17.39        0.00    168.98 o 
   5   7  11      105.62      162.72    157.98 o 
 -10   8  11       19.83       15.65    119.88 o 
  -9   8  11       13.89       19.46    120.68 o 
  -8   8  11       19.74       68.36    141.54 o 
  -7   8  11       29.52       46.16     91.30 o 
  -6   8  11       28.66       36.82    143.02 o 
  -5   8  11      113.48      143.25    138.03 o 
  -4   8  11        0.21       22.36     91.16 o 
  -3   8  11      333.79      313.61     69.59 o 
  -2   8  11        8.06       18.24     81.53 o 
  -1   8  11      246.85      265.50     71.73 o 
   0   8  11       18.50        0.00     47.26 o 
   1   8  11       52.77       32.26     96.73 o 
   2   8  11        0.38        9.48     57.10 o 
   3   8  11       58.71       58.94    142.43 o 
   4   8  11        0.60       13.44    169.03 o 
  -9   9  11       24.93       27.19    116.67 o 
  -8   9  11        3.47        0.00     93.02 o 
  -7   9  11        0.20       63.95    153.67 o 
  -6   9  11        1.33       35.80    154.57 o 
  -5   9  11        0.35       27.55    132.90 o 
  -4   9  11       19.55       41.16    108.24 o 
  -3   9  11        3.28        0.00     60.76 o 
  -2   9  11       12.55        0.00     51.28 o 
  -1   9  11      198.28      236.82     66.13 o 
   0   9  11        8.26       16.26     99.91 o 
   1   9  11      110.35      100.40     84.26 o 
   2   9  11      119.69      152.16    170.14 o 
   3   9  11      142.41      163.75    183.47 o 
  -8  10  11       49.05       49.72    127.92 o 
  -7  10  11        0.29        0.00    146.02 o 
  -6  10  11        0.54        0.00     89.24 o 
  -5  10  11       33.45       82.57    109.51 o 
  -4  10  11       22.88       57.53    112.43 o 
  -3  10  11        3.31        0.00     42.85 o 
  -2  10  11       30.11       28.36     88.56 o 
  -1  10  11       22.68       36.30     74.91 o 
   0  10  11       17.79       25.62     70.52 o 
   1  10  11       65.68       85.87    107.75 o 
   2  10  11       18.16        0.00    128.53 o 
  -7  11  11       53.52       75.23    160.85 o 
  -6  11  11       53.79       69.35    149.96 o 
  -5  11  11       39.57       62.15    116.36 o 
  -4  11  11        0.00       76.83    120.08 o 
  -3  11  11      100.21      117.82     86.25 o 
  -2  11  11        3.60       19.15     64.08 o 
  -1  11  11       14.24        0.00     44.70 o 
   0  11  11        2.05       35.12     80.36 o 
   1  11  11        0.01        3.39     38.56 o 
  -5  12  11       11.90       72.43    130.27 o 
  -4  12  11        4.17        1.66     57.75 o 
  -3  12  11       10.92       21.72     93.96 o 
  -2  12  11       97.96       41.84     95.01 o 
  -1  12  11       46.15        0.00     34.48 o 
 -10   0  12      105.60      107.95    108.73 o 
  -8   0  12       73.44      110.95    152.21 o 
  -6   0  12      101.33       25.33    138.51 o 
  -4   0  12      102.14       91.72     83.64 o 
  -2   0  12       49.51       60.30     78.64 o 
   0   0  12       67.13       77.40     93.27 o 
   2   0  12      225.92      182.59     98.16 o 
   4   0  12      480.80      484.91    161.91 o 
 -11   1  12        0.27        0.00     33.90 o 
 -10   1  12       54.44       75.21     77.56 o 
  -9   1  12       34.90       71.48     70.22 o 
  -8   1  12      147.31      137.85     72.04 o 
  -7   1  12       27.10        0.00     79.66 o 
  -6   1  12        0.40       32.16     89.55 o 
  -5   1  12       49.06       49.00     90.06 o 
  -4   1  12       10.62       52.73     60.12 o 
  -3   1  12       88.02       75.89     59.22 o 
  -2   1  12       46.94       80.47     63.08 o 
  -1   1  12      310.68      260.94     60.68 o 
   0   1  12      140.52      135.88     64.13 o 
   1   1  12        5.80       17.23     50.90 o 
   2   1  12        8.55        0.00     38.54 o 
   3   1  12        9.66       44.08     96.26 o 
   4   1  12      107.34       92.68    110.72 o 
   5   1  12        2.17        5.73    114.46 o 
 -11   2  12        1.30        4.70     14.40 o 
 -10   2  12      100.03       69.60     79.71 o 
  -9   2  12       41.04       18.07     85.99 o 
  -8   2  12        1.23        6.96     20.89 o 
  -7   2  12      158.59      153.32     93.75 o 
  -6   2  12        0.11        0.00     99.72 o 
  -5   2  12     1052.61     1230.66     89.12 o 
  -4   2  12      147.86      143.81     62.68 o 
  -3   2  12       29.69       34.42     61.24 o 
  -2   2  12        0.03       18.83     69.96 o 
  -1   2  12       16.78       25.07     45.06 o 
   0   2  12      188.97      212.44     64.31 o 
   1   2  12       64.82       82.28     62.41 o 
   2   2  12      124.18      109.26     67.30 o 
   3   2  12       80.84       81.11     80.75 o 
   4   2  12       16.99       52.77    116.05 o 
   5   2  12        5.58        0.00    100.98 o 
 -11   3  12        3.52        0.00     75.52 o 
 -10   3  12        2.17        0.95     90.74 o 
  -9   3  12       99.14      104.48     84.32 o 
  -8   3  12      189.95      178.06     81.24 o 
  -7   3  12        0.30        0.00     80.48 o 
  -6   3  12        0.02       37.26     89.95 o 
  -5   3  12       12.81       32.45     92.47 o 
  -4   3  12      125.17      164.83     59.73 o 
  -3   3  12      168.82      186.15     59.65 o 
  -2   3  12        7.95        3.86     44.83 o 
  -1   3  12      106.53      139.40     62.52 o 
   0   3  12      293.77      363.92     63.56 o 
   1   3  12      327.26      345.32     66.19 o 
   2   3  12        4.15        0.18     65.28 o 
   3   3  12       98.24      111.73     83.52 o 
   4   3  12       97.41       62.10    115.25 o 
   5   3  12       51.53       43.50    122.77 o 
 -10   4  12       43.84        4.81     86.59 o 
  -9   4  12       20.67       18.09     95.87 o 
  -8   4  12        0.14       37.31     81.42 o 
  -7   4  12      314.43      323.74     76.71 o 
  -6   4  12      624.81      740.56    176.28 o 
  -5   4  12      108.17      137.49     82.65 o 
  -4   4  12       92.78      122.50     65.57 o 
  -3   4  12       12.71       40.81     65.69 o 
  -2   4  12       34.50        0.00     51.57 o 
  -1   4  12       45.62       42.79     61.37 o 
   0   4  12        3.65       37.14     63.80 o 
   1   4  12      158.34      149.10     64.66 o 
   2   4  12        1.24       12.34     83.00 o 
   3   4  12       11.71       37.26     87.92 o 
   4   4  12        8.19        0.00    216.60 o 
 -10   5  12        3.79        2.37     16.72 o 
  -9   5  12       14.51        8.18     60.53 o 
  -8   5  12        1.57       48.74    104.25 o 
  -7   5  12        0.52       38.72    108.88 o 
  -6   5  12       38.03       30.63     96.68 o 
  -5   5  12      194.31      155.28     88.34 o 
  -4   5  12      143.36      192.74     65.17 o 
  -3   5  12       20.51       33.98     62.99 o 
  -2   5  12      149.51      126.41     64.31 o 
  -1   5  12        1.50       35.40     73.19 o 
   0   5  12      388.90      464.86     73.77 o 
   1   5  12      157.35      188.44     94.11 o 
   2   5  12       72.47      136.61    168.39 o 
   3   5  12       17.96        0.00     41.11 o 
   4   5  12        2.64       21.07    175.60 o 
 -10   6  12        0.15        0.00     73.13 o 
  -9   6  12        7.93        3.41     68.09 o 
  -8   6  12       44.82      102.54    110.68 o 
  -7   6  12      108.64      125.90    103.33 o 
  -6   6  12      481.56      630.73    104.89 o 
  -5   6  12       99.97       76.52    104.30 o 
  -4   6  12       65.37       97.55     79.24 o 
  -3   6  12      104.59      129.47     74.52 o 
  -2   6  12        0.09        0.00     55.87 o 
  -1   6  12        1.76        0.00     68.39 o 
   0   6  12       76.95       56.70    102.67 o 
   1   6  12      111.05       68.52     96.30 o 
   2   6  12       31.94       50.68    172.79 o 
   3   6  12       40.39       71.57    156.44 o 
  -9   7  12       31.87       89.49    120.56 o 
  -8   7  12        7.63       12.40     71.84 o 
  -7   7  12       24.10        0.00     75.50 o 
  -6   7  12       20.99       38.12    124.23 o 
  -5   7  12       84.40       75.28    106.42 o 
  -4   7  12        7.79       14.78     94.86 o 
  -3   7  12        2.61       41.03     97.48 o 
  -2   7  12       46.67       82.03    102.64 o 
  -1   7  12       78.13       76.04     84.44 o 
   0   7  12      156.39      179.28    100.12 o 
   1   7  12        1.07       22.48    135.64 o 
   2   7  12       48.45       87.12    168.44 o 
   3   7  12        9.29       10.05    574.38 o 
  -8   8  12        0.00       34.66    122.50 o 
  -7   8  12        1.66        0.00     84.60 o 
  -6   8  12       19.60        0.00     10.42 o 
  -5   8  12       36.54        4.54     54.44 o 
  -4   8  12       39.32       38.17    104.83 o 
  -3   8  12       18.95       35.44    100.74 o 
  -2   8  12        1.51       32.67    110.02 o 
  -1   8  12       56.48       77.24     88.35 o 
   0   8  12       31.57       12.28    100.66 o 
   1   8  12       13.76       52.81    148.84 o 
   2   8  12       45.05       53.69    165.26 o 
  -7   9  12        3.21       12.64    117.49 o 
  -6   9  12        0.37        0.00    222.06 o 
  -5   9  12        1.39       41.56    122.84 o 
  -4   9  12        3.53       45.17    148.57 o 
  -3   9  12       13.62        0.00     69.03 o 
  -2   9  12        1.52        0.00    103.53 o 
  -1   9  12        8.92       17.50     94.69 o 
   0   9  12       87.26       57.61     96.47 o 
   1   9  12       16.72        3.42     66.42 o 
  -6  10  12       33.88       18.10    154.01 o 
  -5  10  12        0.75        8.24    168.28 o 
  -4  10  12        4.46        6.62     29.45 o 
  -3  10  12        5.55        0.00     24.84 o 
  -2  10  12        9.53       47.57    116.06 o 
  -1  10  12        0.25       10.18    128.06 o 
   0  10  12      114.47      137.12    102.97 o 
  -3  11  12        7.93        0.00     99.57 o 
 -10   0  13      197.85      308.56    126.13 o 
  -8   0  13      112.42      217.32    139.08 o 
  -6   0  13      359.03      290.98    131.38 o 
  -4   0  13       40.85      108.59     96.42 o 
  -2   0  13       57.88       50.24     98.73 o 
   0   0  13        0.35        0.00     58.00 o 
   2   0  13        2.81       44.35    113.55 o 
 -10   1  13        2.34       30.46    106.67 o 
  -9   1  13       97.67       31.20    109.13 o 
  -8   1  13        3.30        0.00    102.99 o 
  -7   1  13       55.85       81.41    100.73 o 
  -6   1  13       10.30        6.24     34.91 o 
  -5   1  13        2.99        0.00     68.45 o 
  -4   1  13      159.68      178.60     70.00 o 
  -3   1  13       10.52        4.75     61.56 o 
  -2   1  13       55.69       67.09     69.94 o 
  -1   1  13       24.09        5.70     57.93 o 
   0   1  13        3.15       17.36     77.08 o 
   1   1  13        8.83       28.30     73.54 o 
   2   1  13        0.16       11.02     81.51 o 
   3   1  13       13.62        0.00     76.98 o 
 -10   2  13      240.34      243.13    104.68 o 
  -9   2  13       61.21      104.07     92.96 o 
  -8   2  13       40.52       53.78    113.92 o 
  -7   2  13        3.37        0.00    101.20 o 
  -6   2  13        3.67        0.00     73.40 o 
  -5   2  13      218.44      188.88    101.51 o 
  -4   2  13      211.67      260.32     71.11 o 
  -3   2  13        3.46       21.40     67.93 o 
  -2   2  13       47.18       57.77     71.62 o 
  -1   2  13       15.75        2.01     62.27 o 
   0   2  13       55.63       66.92     75.54 o 
   1   2  13      276.82      270.60     74.76 o 
   2   2  13       18.36       40.22     88.74 o 
   3   2  13       56.32       59.33    121.12 o 
  -9   3  13       10.65       14.81    118.58 o 
  -8   3  13        8.25       52.55    103.75 o 
  -7   3  13       48.73      116.06    101.20 o 
  -6   3  13        0.18       21.66     97.47 o 
  -5   3  13       73.88       12.42     49.91 o 
  -4   3  13       16.89       15.25     66.51 o 
  -3   3  13       74.89      103.03     68.22 o 
  -2   3  13       20.82        1.52      8.50 o 
  -1   3  13       86.08      133.40     70.62 o 
   0   3  13       10.84       30.05     78.98 o 
   1   3  13        4.24       30.64     78.07 o 
   2   3  13        0.38       35.69     91.29 o 
   3   3  13       49.60       27.21    101.47 o 
  -9   4  13       23.82       23.79    151.30 o 
  -8   4  13        0.39       53.23    122.44 o 
  -7   4  13        0.64       31.94    112.79 o 
  -6   4  13        7.66        0.00     21.97 o 
  -5   4  13       15.16       67.31     73.06 o 
  -4   4  13       92.72       94.72     70.46 o 
  -3   4  13       21.80        0.00     54.26 o 
  -2   4  13       69.99       83.65     69.85 o 
  -1   4  13      191.03      190.29     72.33 o 
   0   4  13      146.46      133.32     75.49 o 
   1   4  13       72.43       92.87     78.76 o 
   2   4  13      260.72      220.87     97.42 o 
  -9   5  13        0.32        0.00    103.75 o 
  -8   5  13       10.82        0.00     44.34 o 
  -7   5  13       36.73       57.49    138.56 o 
  -6   5  13       46.57       52.25    144.19 o 
  -5   5  13        2.40        0.00     54.26 o 
  -4   5  13       83.49       79.15     87.49 o 
  -3   5  13       27.86       22.53     91.85 o 
  -2   5  13      124.13       96.70     83.40 o 
  -1   5  13       74.51       85.82     88.10 o 
   0   5  13        0.05        4.31    114.22 o 
   1   5  13       12.77       22.21     43.43 o 
   2   5  13        0.22        3.80    128.25 o 
  -8   6  13       24.13       89.67    132.78 o 
  -7   6  13       33.98       20.60    147.32 o 
  -6   6  13        8.19       69.66    117.37 o 
  -5   6  13        0.75        8.50     52.38 o 
  -4   6  13       18.25       60.45     94.85 o 
  -3   6  13        0.04       20.37     79.59 o 
  -2   6  13      188.49      219.96     91.37 o 
  -1   6  13       45.03       29.71    113.35 o 
   0   6  13       56.70       56.44     92.23 o 
   1   6  13        0.28        0.00     79.64 o 
  -7   7  13       25.60        0.00      7.10 o 
  -6   7  13        2.66        0.00     32.78 o 
  -5   7  13       14.83       34.31    103.29 o 
  -4   7  13        1.00       16.36    147.93 o 
  -3   7  13       34.66       79.42     94.38 o 
  -2   7  13      100.30       97.26    121.66 o 
  -1   7  13        6.25       56.03    119.96 o 
   0   7  13        1.24       43.35    125.03 o 
   1   7  13       20.97       69.92    197.36 o 
  -6   8  13       91.14       91.89    125.42 o 
  -5   8  13       10.40        0.00     44.96 o 
  -4   8  13        2.34       11.09     43.75 o 
  -3   8  13        3.66       22.53    127.52 o 
  -2   8  13        0.77       10.08    120.27 o 
  -1   8  13        5.17        3.42    154.59 o 
   0   8  13       40.21       72.34    101.28 o 
  -4   9  13      114.59      154.51    134.61 o 
  -3   9  13       66.18       62.51    123.38 o 
  -2   9  13        0.85        0.00     35.31 o 
  -8   0  14        1.39       17.67    159.55 o 
  -6   0  14      555.95      691.08    167.09 o 
  -4   0  14        2.84       13.46     85.68 o 
  -2   0  14      266.54      330.20    116.31 o 
   0   0  14      208.55      259.08    115.96 o 
  -8   1  14       63.89        4.33     43.09 o 
  -7   1  14        1.35       15.07    173.61 o 
  -6   1  14       87.30      124.93    119.30 o 
  -5   1  14      104.23       73.84     80.20 o 
  -4   1  14       35.55       44.53     80.73 o 
  -3   1  14        2.74        0.64     88.33 o 
  -2   1  14       18.39       17.19     83.05 o 
  -1   1  14       69.99       65.76     86.09 o 
   0   1  14        0.06       18.34     50.23 o 
   1   1  14       28.78       75.84     90.57 o 
  -8   2  14       35.68       84.87    124.05 o 
  -7   2  14        0.11        0.00     14.74 o 
  -6   2  14        0.06       37.17    108.51 o 
  -5   2  14        2.31       31.31     80.38 o 
  -4   2  14      101.79       56.24     85.88 o 
  -3   2  14      242.82      261.16     77.55 o 
  -2   2  14      129.46      129.05     82.70 o 
  -1   2  14       51.43        7.55     59.65 o 
   0   2  14       47.46      131.30     86.62 o 
   1   2  14        5.05       10.30     41.63 o 
  -8   3  14       43.61       55.23    143.62 o 
  -7   3  14       22.29       11.95     89.03 o 
  -6   3  14        1.06        5.74     18.86 o 
  -5   3  14        1.54       12.62     73.95 o 
  -4   3  14      100.52      127.58     79.28 o 
  -3   3  14        0.50        0.00     51.63 o 
  -2   3  14       25.02       34.78     80.22 o 
  -1   3  14       26.63       65.71     85.39 o 
   0   3  14       54.07       26.25     60.18 o 
  -7   4  14        0.23        8.50    142.64 o 
  -6   4  14       19.91       27.62     96.65 o 
  -5   4  14        7.65       32.88     86.67 o 
  -4   4  14        0.65        0.00     84.94 o 
  -3   4  14       68.21       89.58     80.45 o 
  -2   4  14        0.01        0.00     70.85 o 
  -1   4  14        2.67        0.00     51.33 o 
   0   4  14        0.01        0.00    121.82 o 
  -6   5  14        1.66       46.61    129.52 o 
  -5   5  14        4.42        0.00     90.48 o 
  -4   5  14       25.27       49.36    120.57 o 
  -3   5  14        2.54       10.23    130.18 o 
  -2   5  14       22.84        7.64     48.39 o 
  -1   5  14       21.47        0.00     89.40 o 
  -5   6  14       37.55       99.94    102.48 o 
  -4   6  14       18.73       22.62    106.80 o 
  -3   6  14        7.63        6.40     55.55 o 
  -2   6  14        2.67        0.00     28.05 o 
  -4   0  15       53.21       58.12    123.86 o 
                                                 
